# Supplementary material for: Bis(μ-4-hydroxy­benzoato-κ2 O:O′)bis­[triaqua­bis(4-hydroxy­benzoato)-κO;κ2 O,O′-terbium(III)] deca­hydrate
Source: Acta Crystallogr Sect E Struct Rep Online. 2009 Dec 12;66(Pt 1):m54–5. doi: 10.1107/S1600536809052489 (PMC2979992; doi:10.1107/S1600536809052489)
Supplement: Supplementary file 1 [file e-66-00m54-sup1.cif]

##############################################################################
###                                                                        ###
###        Electronic paper (Acta Crystallographica Section E)             ###
###                                                                        ###
##############################################################################
#                                                                            #
# This CIF contains the data in a paper accepted for publication in Acta     #
# Crystallographica Section E. It conforms to the requirements of Notes      #
# for Authors for Section E, and has been peer reviewed under the auspices   #
# of the IUCr Commission on Journals.                                        #
#                                                                            #
# Full details of the Crystallographic Information File format               #
# are given in the paper "The Crystallographic Information File (CIF):       #
# a New Standard Archive File for Crystallography" by S. R. Hall, F. H.      #
# Allen and I. D. Brown [Acta Cryst. (1991), A47, 655-685].                  #
#                                                                            #
# The current version of the core CIF dictionary is obtainable from          #
# ftp://ftp.iucr.org/pub/cif_core.dic. The current version number is 2.4.    #
#                                                                            #
# Software is freely available for graphical display of the structure(s) in  #
# this CIF.  For information consult the CIF home page http://www.iucr.org/  #
# cif/home.html                                                              #
#                                                                            #
# This file may be used for bona fide research purposes within the           #
# scientific community so long as proper attribution is given to the journal # 
# article from which it was obtained.                                        #
#                                                                            #
##############################################################################
                                             
data_I
_audit_creation_method     SHELXL-97
_chemical_name_systematic
;
Bis(\m-4-hydroxybenzoato-\k^2^<i>O</i>:<i>O</i>')bis[triaquabis(4-
hydroxybenzoato)-\k<i>O</i>;\k^2^<i>O</i>,<i>O</i>'-terbium(III)] decahydrate
;
_chemical_name_common     ?
_chemical_formula_moiety     'C42 H42 O24 Tb2, 10(H2 O)'
_chemical_formula_sum     'C42 H62 O34 Tb2'
_chemical_formula_iupac     '[Tb2 (C7 H5 O3)6 (H2 O)6], 10H2 O'
_chemical_formula_weight     1428.76
_chemical_melting_point     ?
_symmetry_cell_setting     Triclinic
_symmetry_space_group_name_H-M     'P -1'
_symmetry_space_group_name_Hall     '-P 1'
loop_
    _symmetry_equiv_pos_as_xyz
    'x, y, z'
    '-x, -y, -z'
_cell_length_a     10.8308(5)
_cell_length_b     11.3337(6)
_cell_length_c     11.5128(6)
_cell_angle_alpha     90.4630(10)
_cell_angle_beta     101.6900(10)
_cell_angle_gamma     105.2490(10)
_cell_volume     1332.37(12)
_cell_formula_units_Z     1
_cell_measurement_reflns_used     5392
_cell_measurement_theta_min     2.3
_cell_measurement_theta_max     27.0
_cell_measurement_temperature     173(2)
_exptl_crystal_description     Block
_exptl_crystal_colour     Colorless
_exptl_crystal_size_max     0.47
_exptl_crystal_size_mid     0.30
_exptl_crystal_size_min     0.19
_exptl_crystal_density_diffrn     1.781
_exptl_crystal_density_meas     ?
_exptl_crystal_density_method     'not measured'
_exptl_crystal_F_000     716
_exptl_absorpt_coefficient_mu     2.734
_exptl_absorpt_correction_type     Multi-scan
_exptl_absorpt_process_details     '(SADABS; Sheldrick, 1996)'
_exptl_absorpt_correction_T_min     0.3598
_exptl_absorpt_correction_T_max     0.6246
_diffrn_ambient_temperature     173(2)
_diffrn_radiation_type     MoK\a
_diffrn_radiation_wavelength     0.71073
_diffrn_radiation_source     'fine-focus sealed tube'
_diffrn_radiation_monochromator     graphite
_diffrn_measurement_device_type     'Bruker SMART area-detector diffractometer'
_diffrn_measurement_method     '\f and \w scans'
_diffrn_detector_area_resol_mean     ?
_diffrn_reflns_number     12836
_diffrn_reflns_av_R_equivalents     0.0183
_diffrn_reflns_av_sigmaI/netI     0.0238
_diffrn_reflns_theta_min     1.81
_diffrn_reflns_theta_max     27.03
_diffrn_reflns_theta_full     27.03
_diffrn_measured_fraction_theta_max     0.985
_diffrn_measured_fraction_theta_full     0.985
_diffrn_reflns_limit_h_min     -13
_diffrn_reflns_limit_h_max     13
_diffrn_reflns_limit_k_min     -13
_diffrn_reflns_limit_k_max     14
_diffrn_reflns_limit_l_min     -14
_diffrn_reflns_limit_l_max     14
_diffrn_standards_number     0
_diffrn_standards_interval_count     0
_diffrn_standards_interval_time     0
_diffrn_standards_decay_%     0
_reflns_number_total     5756
_reflns_number_gt     5391
_reflns_threshold_expression     I>2\s(I)
_refine_ls_structure_factor_coef     Fsqd
_refine_ls_matrix_type     full
_refine_ls_R_factor_all     0.0203
_refine_ls_R_factor_gt     0.0182
_refine_ls_wR_factor_gt     0.0567
_refine_ls_wR_factor_ref     0.0588
_refine_ls_goodness_of_fit_ref     1.094
_refine_ls_restrained_S_all     1.093
_refine_ls_number_reflns     5756
_refine_ls_number_parameters     409
_refine_ls_number_restraints     27
_refine_ls_hydrogen_treatment     mixed
_refine_ls_weighting_scheme     calc
_refine_ls_weighting_details
         'calc w=1/[\s^2^(Fo^2^)+(0.0407P)^2^+0.0925P] where P=(Fo^2^+2Fc^2^)/3'
_atom_sites_solution_hydrogens     geom
_atom_sites_solution_primary     direct
_atom_sites_solution_secondary     difmap
_refine_ls_shift/su_max     0.001
_refine_ls_shift/su_mean     0.001
_refine_diff_density_max     0.672
_refine_diff_density_min     -0.636
_refine_ls_extinction_method     none
_refine_ls_extinction_coef     ?
loop_
    _atom_type_symbol
    _atom_type_description
    _atom_type_scat_dispersion_real
    _atom_type_scat_dispersion_imag
    _atom_type_scat_source
    'C' 'C' 0.0033 0.0016
                         'International Tables Vol C Tables 4.2.6.8 and 6.1.1.4'
    'H' 'H' 0.0000 0.0000
                         'International Tables Vol C Tables 4.2.6.8 and 6.1.1.4'
    'O' 'O' 0.0106 0.0060
                         'International Tables Vol C Tables 4.2.6.8 and 6.1.1.4'
    'Tb' 'Tb' -0.1723 4.1537
                         'International Tables Vol C Tables 4.2.6.8 and 6.1.1.4'
_computing_data_collection     'SMART (Bruker, 2001)'
_computing_cell_refinement     'SAINT (Bruker, 2001)'
_computing_data_reduction     'SAINT (Bruker, 2001)'
_computing_structure_solution     'SHELXS97 (Sheldrick, 2008)'
_computing_structure_refinement     'SHELXL97 (Sheldrick, 2008)'
_computing_molecular_graphics     'X-SEED (Barbour, 2001)'
_computing_publication_material     'publCIF (Westrip, 2009)'
loop_
    _atom_site_type_symbol
    _atom_site_label
    _atom_site_fract_x
    _atom_site_fract_y
    _atom_site_fract_z
    _atom_site_U_iso_or_equiv
    _atom_site_adp_type
    _atom_site_calc_flag
    _atom_site_refinement_flags
    _atom_site_occupancy
    _atom_site_disorder_assembly
    _atom_site_disorder_group
    Tb Tb1 0.521099(9) 0.392335(9) 0.316629(8) 0.01393(5) Uani d . 1 . .
    O O1 0.68247(16) 0.52500(16) 0.22113(15) 0.0219(4) Uani d . 1 . .
    O O2 0.71938(16) 0.35118(15) 0.28025(15) 0.0189(3) Uani d . 1 . .
    O O3 1.25530(17) 0.60503(18) 0.13235(17) 0.0243(4) Uani d D 1 . .
    H H3 1.262(3) 0.6687(19) 0.095(3) 0.036 Uiso d D 1 . .
    O O4 0.44616(17) 0.20553(16) 0.21445(16) 0.0233(4) Uani d . 1 . .
    O O5 0.44536(17) 0.00991(16) 0.21119(16) 0.0236(4) Uani d . 1 . .
    O O6 -0.15974(18) -0.03603(17) 0.16884(18) 0.0280(4) Uani d D 1 . .
    H H6 -0.192(3) 0.023(2) 0.171(3) 0.042 Uiso d D 1 . .
    O O7 0.66267(16) 0.51402(16) 0.47709(14) 0.0207(3) Uani d . 1 . .
    O O8 0.65933(16) 0.66801(16) 0.59555(15) 0.0209(4) Uani d . 1 . .
    O O9 1.23480(17) 0.85877(17) 0.50180(16) 0.0220(4) Uani d D 1 . .
    H H9 1.262(3) 0.9320(13) 0.529(3) 0.033 Uiso d D 1 . .
    O O1w 0.56576(17) 0.25542(17) 0.47360(16) 0.0241(4) Uani d D 1 . .
    H H11 0.509(2) 0.206(2) 0.502(3) 0.036 Uiso d D 1 . .
    H H12 0.6353(16) 0.234(3) 0.487(3) 0.036 Uiso d D 1 . .
    O O2w 0.40382(18) 0.41807(17) 0.12181(15) 0.0233(4) Uani d D 1 . .
    H H21 0.405(3) 0.4895(13) 0.102(2) 0.035 Uiso d D 1 . .
    H H22 0.426(3) 0.380(2) 0.071(2) 0.035 Uiso d D 1 . .
    O O3w 0.44922(17) 0.57723(16) 0.32029(15) 0.0201(3) Uani d D 1 . .
    H H31 0.397(2) 0.593(3) 0.2625(14) 0.030 Uiso d D 1 . .
    H H32 0.428(3) 0.593(3) 0.3838(13) 0.030 Uiso d D 1 . .
    O O4w 0.39635(19) 0.08545(18) 0.59456(16) 0.0267(4) Uani d D 1 . .
    H H41 0.358(3) 0.130(3) 0.624(2) 0.040 Uiso d D 1 . .
    H H42 0.450(3) 0.066(3) 0.6490(19) 0.040 Uiso d D 1 . .
    O O5w 0.4872(2) 0.3305(2) -0.05591(17) 0.0309(4) Uani d D 1 . .
    H H51 0.421(2) 0.294(3) -0.111(2) 0.046 Uiso d D 1 . .
    H H52 0.530(3) 0.278(2) -0.037(3) 0.046 Uiso d D 1 . .
    O O6w 0.69870(17) 0.12258(17) 0.18465(16) 0.0235(4) Uani d D 1 . .
    H H61 0.711(3) 0.1957(12) 0.211(3) 0.035 Uiso d D 1 . .
    H H62 0.6246(17) 0.082(2) 0.194(3) 0.035 Uiso d D 1 . .
    O O7w 0.6606(2) 0.18314(17) -0.04660(16) 0.0286(4) Uani d D 1 . .
    H H71 0.676(3) 0.160(3) 0.0230(11) 0.043 Uiso d D 1 . .
    H H72 0.627(3) 0.1215(18) -0.0936(19) 0.043 Uiso d D 1 . .
    O O8w -0.30680(19) -0.22701(18) 0.26414(18) 0.0301(4) Uani d D 1 . .
    H H81 -0.280(3) -0.2897(17) 0.276(3) 0.045 Uiso d D 1 . .
    H H82 -0.249(2) -0.172(2) 0.242(3) 0.045 Uiso d D 1 . .
    C C1 0.7539(2) 0.4523(2) 0.2315(2) 0.0169(5) Uani d . 1 . .
    C C2 0.8802(2) 0.4855(2) 0.19285(19) 0.0163(4) Uani d . 1 . .
    C C3 0.9139(2) 0.5908(2) 0.1316(2) 0.0190(5) Uani d . 1 . .
    H H3A 0.8513 0.6352 0.1057 0.023 Uiso calc R 1 . .
    C C4 1.0383(2) 0.6307(2) 0.1084(2) 0.0186(5) Uani d . 1 . .
    H H4 1.0609 0.7020 0.0660 0.022 Uiso calc R 1 . .
    C C5 1.1296(2) 0.5662(2) 0.1474(2) 0.0177(5) Uani d . 1 . .
    C C6 1.0956(2) 0.4574(2) 0.2042(2) 0.0188(5) Uani d . 1 . .
    H H6A 1.1572 0.4112 0.2268 0.023 Uiso calc R 1 . .
    C C7 0.9713(2) 0.4181(2) 0.22698(19) 0.0178(5) Uani d . 1 . .
    H H7 0.9475 0.3446 0.2661 0.021 Uiso calc R 1 . .
    C C8 0.3871(2) 0.0935(2) 0.2068(2) 0.0184(5) Uani d . 1 . .
    C C9 0.2416(2) 0.0589(2) 0.1919(2) 0.0168(4) Uani d . 1 . .
    C C10 0.1763(2) -0.0536(2) 0.2258(2) 0.0206(5) Uani d . 1 . .
    H H10 0.2237 -0.1109 0.2542 0.025 Uiso calc R 1 . .
    C C11 0.0414(2) -0.0831(2) 0.2184(2) 0.0224(5) Uani d . 1 . .
    H H11A -0.0027 -0.1592 0.2440 0.027 Uiso calc R 1 . .
    C C12 -0.0276(2) -0.0015(2) 0.1740(2) 0.0201(5) Uani d . 1 . .
    C C13 0.0352(2) 0.1103(2) 0.1364(2) 0.0214(5) Uani d . 1 . .
    H H13 -0.0135 0.1651 0.1034 0.026 Uiso calc R 1 . .
    C C14 0.1704(2) 0.1410(2) 0.1477(2) 0.0207(5) Uani d . 1 . .
    H H14 0.2146 0.2185 0.1251 0.025 Uiso calc R 1 . .
    C C15 0.7152(2) 0.6180(2) 0.53115(19) 0.0159(4) Uani d . 1 . .
    C C16 0.8513(2) 0.6851(2) 0.52099(19) 0.0153(4) Uani d . 1 . .
    C C17 0.9058(2) 0.8072(2) 0.56448(19) 0.0167(4) Uani d . 1 . .
    H H17 0.8550 0.8494 0.5982 0.020 Uiso calc R 1 . .
    C C18 1.0337(2) 0.8673(2) 0.5587(2) 0.0187(5) Uani d . 1 . .
    H H18 1.0704 0.9503 0.5883 0.022 Uiso calc R 1 . .
    C C19 1.1080(2) 0.8052(2) 0.5093(2) 0.0177(5) Uani d . 1 . .
    C C20 1.0543(2) 0.6841(2) 0.4635(2) 0.0187(5) Uani d . 1 . .
    H H20 1.1045 0.6427 0.4282 0.022 Uiso calc R 1 . .
    C C21 0.9260(2) 0.6245(2) 0.4702(2) 0.0176(5) Uani d . 1 . .
    H H21A 0.8890 0.5418 0.4398 0.021 Uiso calc R 1 . .
loop_
    _atom_site_aniso_label
    _atom_site_aniso_U_11
    _atom_site_aniso_U_22
    _atom_site_aniso_U_33
    _atom_site_aniso_U_12
    _atom_site_aniso_U_13
    _atom_site_aniso_U_23
    Tb1 0.01190(7) 0.01180(7) 0.01807(7) 0.00220(4) 0.00446(4) 0.00005(4)
    O1 0.0188(8) 0.0190(9) 0.0318(9) 0.0082(7) 0.0104(7) 0.0067(7)
    O2 0.0174(8) 0.0138(8) 0.0276(8) 0.0042(6) 0.0098(6) 0.0035(6)
    O3 0.0152(8) 0.0248(10) 0.0348(10) 0.0051(7) 0.0099(7) 0.0120(8)
    O4 0.0198(8) 0.0152(9) 0.0338(9) 0.0032(7) 0.0051(7) -0.0029(7)
    O5 0.0186(8) 0.0183(9) 0.0343(9) 0.0062(7) 0.0049(7) -0.0008(7)
    O6 0.0173(9) 0.0201(10) 0.0484(11) 0.0055(7) 0.0105(8) 0.0042(8)
    O7 0.0160(8) 0.0188(9) 0.0244(8) 0.0005(7) 0.0032(6) -0.0025(7)
    O8 0.0174(8) 0.0170(9) 0.0302(9) 0.0039(7) 0.0105(7) -0.0001(7)
    O9 0.0134(8) 0.0204(9) 0.0321(9) 0.0023(7) 0.0079(7) 0.0027(7)
    O1w 0.0184(8) 0.0241(10) 0.0337(9) 0.0082(7) 0.0108(7) 0.0114(7)
    O2w 0.0316(10) 0.0196(9) 0.0203(8) 0.0097(8) 0.0058(7) 0.0005(7)
    O3w 0.0237(9) 0.0198(9) 0.0195(8) 0.0093(7) 0.0065(7) 0.0013(7)
    O4w 0.0262(10) 0.0251(10) 0.0301(9) 0.0082(8) 0.0067(7) 0.0042(8)
    O5w 0.0298(10) 0.0359(12) 0.0292(10) 0.0122(9) 0.0072(8) -0.0007(8)
    O6w 0.0200(9) 0.0194(9) 0.0330(10) 0.0057(7) 0.0092(7) 0.0001(7)
    O7w 0.0404(11) 0.0183(9) 0.0272(9) 0.0055(8) 0.0109(8) 0.0021(7)
    O8w 0.0293(10) 0.0204(10) 0.0427(11) 0.0062(8) 0.0128(8) 0.0068(8)
    C1 0.0153(11) 0.0168(11) 0.0172(10) 0.0023(9) 0.0030(8) -0.0022(9)
    C2 0.0156(10) 0.0159(11) 0.0170(10) 0.0029(9) 0.0047(8) 0.0000(8)
    C3 0.0185(11) 0.0181(12) 0.0224(11) 0.0074(9) 0.0057(9) 0.0039(9)
    C4 0.0207(11) 0.0155(11) 0.0206(11) 0.0047(9) 0.0066(9) 0.0040(9)
    C5 0.0162(11) 0.0183(12) 0.0185(11) 0.0028(9) 0.0057(8) -0.0004(9)
    C6 0.0180(11) 0.0180(12) 0.0222(11) 0.0066(9) 0.0055(9) 0.0046(9)
    C7 0.0190(11) 0.0155(11) 0.0182(10) 0.0028(9) 0.0046(8) 0.0029(9)
    C8 0.0181(11) 0.0172(12) 0.0189(10) 0.0026(9) 0.0044(8) -0.0012(9)
    C9 0.0185(11) 0.0136(11) 0.0185(10) 0.0046(9) 0.0039(8) -0.0004(8)
    C10 0.0203(11) 0.0158(12) 0.0276(12) 0.0078(9) 0.0054(9) 0.0029(9)
    C11 0.0222(12) 0.0147(12) 0.0318(13) 0.0040(10) 0.0102(10) 0.0027(10)
    C12 0.0186(11) 0.0184(12) 0.0230(11) 0.0036(9) 0.0055(9) -0.0021(9)
    C13 0.0215(12) 0.0185(12) 0.0247(12) 0.0082(10) 0.0023(9) 0.0034(9)
    C14 0.0216(12) 0.0156(12) 0.0245(11) 0.0032(10) 0.0064(9) 0.0022(9)
    C15 0.0141(10) 0.0166(11) 0.0176(10) 0.0052(9) 0.0031(8) 0.0036(8)
    C16 0.0147(10) 0.0166(11) 0.0142(10) 0.0043(9) 0.0021(8) 0.0016(8)
    C17 0.0163(11) 0.0163(11) 0.0189(10) 0.0055(9) 0.0051(8) 0.0024(9)
    C18 0.0188(11) 0.0148(11) 0.0221(11) 0.0030(9) 0.0053(9) 0.0008(9)
    C19 0.0121(10) 0.0209(12) 0.0200(11) 0.0036(9) 0.0040(8) 0.0051(9)
    C20 0.0175(11) 0.0190(12) 0.0217(11) 0.0070(9) 0.0064(9) 0.0001(9)
    C21 0.0163(11) 0.0161(11) 0.0189(10) 0.0026(9) 0.0028(8) -0.0008(9)
loop_
    _geom_bond_atom_site_label_1
    _geom_bond_atom_site_label_2
    _geom_bond_site_symmetry_2
    _geom_bond_distance
    _geom_bond_publ_flag
    Tb1 O4 . 2.2791(17) ?
    Tb1 O7 . 2.3162(16) ?
    Tb1 O8 2_666 2.3276(16) ?
    Tb1 O2w . 2.4042(17) ?
    Tb1 O3w . 2.4227(18) ?
    Tb1 O2 . 2.4276(16) ?
    Tb1 O1 . 2.4388(17) ?
    Tb1 O1w . 2.4482(17) ?
    O1 C1 . 1.262(3) ?
    O2 C1 . 1.280(3) ?
    O3 C5 . 1.364(3) ?
    O3 H3 . 0.837(10) ?
    O4 C8 . 1.256(3) ?
    O5 C8 . 1.265(3) ?
    O6 C12 . 1.370(3) ?
    O6 H6 . 0.833(10) ?
    O7 C15 . 1.262(3) ?
    O8 C15 . 1.262(3) ?
    O8 Tb1 2_666 2.3276(16) ?
    O9 C19 . 1.368(3) ?
    O9 H9 . 0.841(10) ?
    O1w H11 . 0.839(10) ?
    O1w H12 . 0.834(10) ?
    O2w H21 . 0.838(10) ?
    O2w H22 . 0.832(10) ?
    O3w H31 . 0.835(10) ?
    O3w H32 . 0.840(10) ?
    O4w H41 . 0.837(10) ?
    O4w H42 . 0.840(10) ?
    O5w H51 . 0.861(10) ?
    O5w H52 . 0.852(10) ?
    O6w H61 . 0.846(10) ?
    O6w H62 . 0.841(10) ?
    O7w H71 . 0.842(10) ?
    O7w H72 . 0.833(10) ?
    O8w H81 . 0.836(10) ?
    O8w H82 . 0.840(10) ?
    C1 C2 . 1.480(3) ?
    C2 C3 . 1.394(3) ?
    C2 C7 . 1.398(3) ?
    C3 C4 . 1.385(3) ?
    C3 H3A . 0.9500 ?
    C4 C5 . 1.386(3) ?
    C4 H4 . 0.9500 ?
    C5 C6 . 1.398(3) ?
    C6 C7 . 1.383(3) ?
    C6 H6A . 0.9500 ?
    C7 H7 . 0.9500 ?
    C8 C9 . 1.494(3) ?
    C9 C10 . 1.387(3) ?
    C9 C14 . 1.395(4) ?
    C10 C11 . 1.395(3) ?
    C10 H10 . 0.9500 ?
    C11 C12 . 1.375(4) ?
    C11 H11A . 0.9500 ?
    C12 C13 . 1.389(4) ?
    C13 C14 . 1.392(3) ?
    C13 H13 . 0.9500 ?
    C14 H14 . 0.9500 ?
    C15 C16 . 1.499(3) ?
    C16 C21 . 1.395(3) ?
    C16 C17 . 1.397(3) ?
    C17 C18 . 1.389(3) ?
    C17 H17 . 0.9500 ?
    C18 C19 . 1.394(3) ?
    C18 H18 . 0.9500 ?
    C19 C20 . 1.394(3) ?
    C20 C21 . 1.394(3) ?
    C20 H20 . 0.9500 ?
    C21 H21A . 0.9500 ?
loop_
    _geom_angle_atom_site_label_1
    _geom_angle_atom_site_label_2
    _geom_angle_atom_site_label_3
    _geom_angle_site_symmetry_1
    _geom_angle_site_symmetry_3
    _geom_angle
    _geom_angle_publ_flag
    O4 Tb1 O7 . . 147.98(6) ?
    O4 Tb1 O8 . 2_666 86.52(6) ?
    O7 Tb1 O8 . 2_666 97.15(6) ?
    O4 Tb1 O2w . . 71.93(6) ?
    O7 Tb1 O2w . . 138.23(6) ?
    O8 Tb1 O2w 2_666 . 97.25(6) ?
    O4 Tb1 O3w . . 136.40(6) ?
    O7 Tb1 O3w . . 74.94(6) ?
    O8 Tb1 O3w 2_666 . 77.43(6) ?
    O2w Tb1 O3w . . 70.33(6) ?
    O4 Tb1 O2 . . 76.79(6) ?
    O7 Tb1 O2 . . 83.64(6) ?
    O8 Tb1 O2 2_666 . 147.37(6) ?
    O2w Tb1 O2 . . 103.72(6) ?
    O3w Tb1 O2 . . 133.16(6) ?
    O4 Tb1 O1 . . 108.71(6) ?
    O7 Tb1 O1 . . 78.16(6) ?
    O8 Tb1 O1 2_666 . 158.46(6) ?
    O2w Tb1 O1 . . 74.23(6) ?
    O3w Tb1 O1 . . 81.06(6) ?
    O2 Tb1 O1 . . 53.69(6) ?
    O4 Tb1 O1w . . 78.28(6) ?
    O7 Tb1 O1w . . 73.07(6) ?
    O8 Tb1 O1w 2_666 . 70.82(6) ?
    O2w Tb1 O1w . . 148.59(6) ?
    O3w Tb1 O1w . . 130.93(6) ?
    O2 Tb1 O1w . . 78.37(6) ?
    O1 Tb1 O1w . . 126.13(6) ?
    C1 O1 Tb1 . . 93.28(14) ?
    C1 O2 Tb1 . . 93.32(14) ?
    C5 O3 H3 . . 107(2) ?
    C8 O4 Tb1 . . 150.98(16) ?
    C12 O6 H6 . . 114(2) ?
    C15 O7 Tb1 . . 150.17(16) ?
    C15 O8 Tb1 . 2_666 136.88(15) ?
    C19 O9 H9 . . 113(2) ?
    Tb1 O1w H11 . . 125.7(19) ?
    Tb1 O1w H12 . . 121.8(19) ?
    H11 O1w H12 . . 109.2(16) ?
    Tb1 O2w H21 . . 118(2) ?
    Tb1 O2w H22 . . 110(2) ?
    H21 O2w H22 . . 110.7(16) ?
    Tb1 O3w H31 . . 121(2) ?
    Tb1 O3w H32 . . 114.7(19) ?
    H31 O3w H32 . . 109.5(16) ?
    H41 O4w H42 . . 108.8(16) ?
    H51 O5w H52 . . 105.4(15) ?
    H61 O6w H62 . . 108.3(16) ?
    H71 O7w H72 . . 108.9(16) ?
    H81 O8w H82 . . 109.5(16) ?
    O1 C1 O2 . . 119.7(2) ?
    O1 C1 C2 . . 120.5(2) ?
    O2 C1 C2 . . 119.7(2) ?
    C3 C2 C7 . . 119.6(2) ?
    C3 C2 C1 . . 120.0(2) ?
    C7 C2 C1 . . 120.2(2) ?
    C4 C3 C2 . . 120.2(2) ?
    C4 C3 H3A . . 119.9 ?
    C2 C3 H3A . . 119.9 ?
    C3 C4 C5 . . 119.7(2) ?
    C3 C4 H4 . . 120.2 ?
    C5 C4 H4 . . 120.2 ?
    O3 C5 C4 . . 122.0(2) ?
    O3 C5 C6 . . 117.2(2) ?
    C4 C5 C6 . . 120.8(2) ?
    C7 C6 C5 . . 119.1(2) ?
    C7 C6 H6A . . 120.4 ?
    C5 C6 H6A . . 120.4 ?
    C6 C7 C2 . . 120.5(2) ?
    C6 C7 H7 . . 119.8 ?
    C2 C7 H7 . . 119.8 ?
    O4 C8 O5 . . 122.9(2) ?
    O4 C8 C9 . . 117.9(2) ?
    O5 C8 C9 . . 119.2(2) ?
    C10 C9 C14 . . 119.2(2) ?
    C10 C9 C8 . . 120.3(2) ?
    C14 C9 C8 . . 120.4(2) ?
    C9 C10 C11 . . 120.4(2) ?
    C9 C10 H10 . . 119.8 ?
    C11 C10 H10 . . 119.8 ?
    C12 C11 C10 . . 119.7(2) ?
    C12 C11 H11A . . 120.2 ?
    C10 C11 H11A . . 120.2 ?
    O6 C12 C11 . . 116.8(2) ?
    O6 C12 C13 . . 122.2(2) ?
    C11 C12 C13 . . 121.0(2) ?
    C14 C13 C12 . . 119.1(2) ?
    C14 C13 H13 . . 120.5 ?
    C12 C13 H13 . . 120.5 ?
    C13 C14 C9 . . 120.6(2) ?
    C13 C14 H14 . . 119.7 ?
    C9 C14 H14 . . 119.7 ?
    O8 C15 O7 . . 123.1(2) ?
    O8 C15 C16 . . 117.9(2) ?
    O7 C15 C16 . . 119.0(2) ?
    C21 C16 C17 . . 119.4(2) ?
    C21 C16 C15 . . 119.8(2) ?
    C17 C16 C15 . . 120.8(2) ?
    C18 C17 C16 . . 120.3(2) ?
    C18 C17 H17 . . 119.8 ?
    C16 C17 H17 . . 119.8 ?
    C17 C18 C19 . . 119.7(2) ?
    C17 C18 H18 . . 120.1 ?
    C19 C18 H18 . . 120.1 ?
    O9 C19 C18 . . 122.6(2) ?
    O9 C19 C20 . . 116.8(2) ?
    C18 C19 C20 . . 120.6(2) ?
    C21 C20 C19 . . 119.2(2) ?
    C21 C20 H20 . . 120.4 ?
    C19 C20 H20 . . 120.4 ?
    C20 C21 C16 . . 120.7(2) ?
    C20 C21 H21A . . 119.7 ?
    C16 C21 H21A . . 119.7 ?
loop_
    _geom_torsion_atom_site_label_1
    _geom_torsion_atom_site_label_2
    _geom_torsion_atom_site_label_3
    _geom_torsion_atom_site_label_4
    _geom_torsion_site_symmetry_1
    _geom_torsion_site_symmetry_2
    _geom_torsion_site_symmetry_3
    _geom_torsion_site_symmetry_4
    _geom_torsion
    _geom_torsion_publ_flag
    O4 Tb1 O1 C1 . . . . -56.96(14) ?
    O7 Tb1 O1 C1 . . . . 90.56(14) ?
    O8 Tb1 O1 C1 2_666 . . . 169.90(15) ?
    O2w Tb1 O1 C1 . . . . -121.11(14) ?
    O3w Tb1 O1 C1 . . . . 166.92(14) ?
    O2 Tb1 O1 C1 . . . . -0.22(12) ?
    O1w Tb1 O1 C1 . . . . 31.99(16) ?
    O4 Tb1 O2 C1 . . . . 125.77(14) ?
    O7 Tb1 O2 C1 . . . . -79.74(13) ?
    O8 Tb1 O2 C1 2_666 . . . -173.07(12) ?
    O2w Tb1 O2 C1 . . . . 58.44(14) ?
    O3w Tb1 O2 C1 . . . . -17.32(16) ?
    O1 Tb1 O2 C1 . . . . 0.22(12) ?
    O1w Tb1 O2 C1 . . . . -153.71(14) ?
    O7 Tb1 O4 C8 . . . . 66.9(4) ?
    O8 Tb1 O4 C8 2_666 . . . -31.0(3) ?
    O2w Tb1 O4 C8 . . . . -129.8(3) ?
    O3w Tb1 O4 C8 . . . . -98.7(3) ?
    O2 Tb1 O4 C8 . . . . 120.8(3) ?
    O1 Tb1 O4 C8 . . . . 164.6(3) ?
    O1w Tb1 O4 C8 . . . . 40.1(3) ?
    O4 Tb1 O7 C15 . . . . 169.6(3) ?
    O8 Tb1 O7 C15 2_666 . . . -95.6(3) ?
    O2w Tb1 O7 C15 . . . . 13.8(3) ?
    O3w Tb1 O7 C15 . . . . -20.7(3) ?
    O2 Tb1 O7 C15 . . . . 117.3(3) ?
    O1 Tb1 O7 C15 . . . . 63.1(3) ?
    O1w Tb1 O7 C15 . . . . -163.0(3) ?
    Tb1 O1 C1 O2 . . . . 0.4(2) ?
    Tb1 O1 C1 C2 . . . . -176.78(18) ?
    Tb1 O2 C1 O1 . . . . -0.4(2) ?
    Tb1 O2 C1 C2 . . . . 176.80(18) ?
    O1 C1 C2 C3 . . . . -7.7(3) ?
    O2 C1 C2 C3 . . . . 175.1(2) ?
    O1 C1 C2 C7 . . . . 166.3(2) ?
    O2 C1 C2 C7 . . . . -10.8(3) ?
    C7 C2 C3 C4 . . . . -2.3(3) ?
    C1 C2 C3 C4 . . . . 171.8(2) ?
    C2 C3 C4 C5 . . . . -0.6(4) ?
    C3 C4 C5 O3 . . . . -176.5(2) ?
    C3 C4 C5 C6 . . . . 3.5(3) ?
    O3 C5 C6 C7 . . . . 176.6(2) ?
    C4 C5 C6 C7 . . . . -3.4(3) ?
    C5 C6 C7 C2 . . . . 0.5(3) ?
    C3 C2 C7 C6 . . . . 2.3(3) ?
    C1 C2 C7 C6 . . . . -171.8(2) ?
    Tb1 O4 C8 O5 . . . . -108.1(3) ?
    Tb1 O4 C8 C9 . . . . 72.0(4) ?
    O4 C8 C9 C10 . . . . -156.2(2) ?
    O5 C8 C9 C10 . . . . 23.8(3) ?
    O4 C8 C9 C14 . . . . 21.5(3) ?
    O5 C8 C9 C14 . . . . -158.5(2) ?
    C14 C9 C10 C11 . . . . -1.5(4) ?
    C8 C9 C10 C11 . . . . 176.2(2) ?
    C9 C10 C11 C12 . . . . 1.9(4) ?
    C10 C11 C12 O6 . . . . 179.8(2) ?
    C10 C11 C12 C13 . . . . -0.1(4) ?
    O6 C12 C13 C14 . . . . 178.0(2) ?
    C11 C12 C13 C14 . . . . -2.1(4) ?
    C12 C13 C14 C9 . . . . 2.4(4) ?
    C10 C9 C14 C13 . . . . -0.7(4) ?
    C8 C9 C14 C13 . . . . -178.4(2) ?
    Tb1 O8 C15 O7 2_666 . . . 14.8(4) ?
    Tb1 O8 C15 C16 2_666 . . . -163.99(16) ?
    Tb1 O7 C15 O8 . . . . 81.1(4) ?
    Tb1 O7 C15 C16 . . . . -100.2(3) ?
    O8 C15 C16 C21 . . . . 167.8(2) ?
    O7 C15 C16 C21 . . . . -11.1(3) ?
    O8 C15 C16 C17 . . . . -10.6(3) ?
    O7 C15 C16 C17 . . . . 170.5(2) ?
    C21 C16 C17 C18 . . . . -0.9(3) ?
    C15 C16 C17 C18 . . . . 177.6(2) ?
    C16 C17 C18 C19 . . . . 0.0(3) ?
    C17 C18 C19 O9 . . . . -179.5(2) ?
    C17 C18 C19 C20 . . . . 1.2(4) ?
    O9 C19 C20 C21 . . . . 179.2(2) ?
    C18 C19 C20 C21 . . . . -1.5(4) ?
    C19 C20 C21 C16 . . . . 0.5(3) ?
    C17 C16 C21 C20 . . . . 0.6(3) ?
    C15 C16 C21 C20 . . . . -177.8(2) ?
loop_
    _geom_hbond_atom_site_label_D
    _geom_hbond_atom_site_label_H
    _geom_hbond_atom_site_label_A
    _geom_hbond_site_symmetry_A
    _geom_hbond_distance_DH
    _geom_hbond_distance_HA
    _geom_hbond_distance_DA
    _geom_hbond_angle_DHA
    _geom_hbond_publ_flag
    O3 H3 O7w 2_765 0.840(10)
                            1.82(2) 2.612(3) 158(3) y
    O6 H6 O6w 1_455 0.830(10)
                            1.870(10)
                                    2.678(3) 165(4) y
    O9 H9 O4w 1_665 0.840(10)
                            1.98(2) 2.763(3) 156(3) y
    O1w H11 O4w . 0.840(10)
                          2.040(10)
                                  2.870(3) 171(3) y
    O1w H12 O9 2_766 0.830(10)
                             1.960(10)
                                     2.766(3) 164(3) y
    O2w H22 O5w . 0.830(10)
                          1.860(10)
                                  2.678(3) 167(3) y
    O2w H21 O5w 2_665 0.840(10)
                              2.20(2) 2.952(3) 150(3) y
    O3w H31 O3 1_455 0.840(10)
                             1.950(10)
                                     2.777(3) 171(3) y
    O3w H32 O7 2_666 0.840(10)
                             2.25(2) 2.916(2) 137(3) y
    O4w H41 O8w 2_556 0.840(10)
                              1.940(10)
                                      2.753(3) 163(3) y
    O4w H42 O5 2_656 0.840(10)
                             2.100(10)
                                     2.927(3) 169(3) y
    O5w H52 O7w . 0.850(10)
                          2.01(2) 2.811(3) 157(3) y
    O5w H51 O8w 2 0.860(10)
                          1.960(10)
                                  2.791(3) 163(3) y
    O6w H61 O2 . 0.850(10)
                         1.900(10)
                                 2.743(2) 172(3) y
    O6w H62 O5 . 0.840(10)
                         1.950(10)
                                 2.785(2) 171(3) y
    O7w H71 O6w . 0.840(10)
                          1.900(10)
                                  2.732(3) 172(3) y
    O7w H72 O5 2_655 0.830(10)
                             1.890(10)
                                     2.725(3) 175(3) y
    O8w H81 O1 1_445 0.840(10)
                             2.10(2) 2.818(3) 144(3) y
    O8w H82 O6 . 0.840(10)
                         1.900(10)
                                 2.713(3) 164(3) y
data_global
_journal_date_recd_electronic     2009-12-06
_journal_date_accepted     2009-12-07
_journal_name_full     'Acta Crystallographica, Section E'
_journal_year     2010
_journal_volume     66
_journal_issue      1
_journal_page_first     m54
_journal_page_last     m55
_journal_paper_category     QM
_journal_coeditor_code     XU2706
_publ_contact_author_name     'Dr Ng Seik Weng'
_publ_contact_author_address
;
 Department of Chemistry
University of Malaya
50603 Kuala Lumpur
Malaysia
;
_publ_contact_author_email     seikweng@um.edu.my
_publ_contact_author_fax     ?
_publ_contact_author_phone     ?
_publ_section_title
;\
Bis(\m-4-hydroxybenzoato-\k^2^<i>O</i>:<i>O</i>')bis[triaquabis(4-\
hydroxybenzoato)-\k<i>O</i>;\k^2^<i>O</i>,<i>O</i>'-terbium(III)]
decahydrate
;
loop_
    _publ_author_name
    _publ_author_address
    'Zhu, Yi-Min'
;
MOE Key Laboratory of Bioinorganic and Synthetic Chemistry
School of Chemistry & Chemical Engineering
Sun Yat-Sen Universit
Guangzhou 510275
People's Republic of China
;
    'Feng, Pei-Pei'
;
MOE Key Laboratory of Bioinorganic and Synthetic Chemistry
School of Chemistry & Chemical Engineering
Sun Yat-Sen Universit
Guangzhou 510275
People's Republic of China
;
    'Yang, Yang-Yi'
;
MOE Key Laboratory of Bioinorganic and Synthetic Chemistry
School of Chemistry & Chemical Engineering
Sun Yat-Sen Universit
Guangzhou 510275
People's Republic of China
;
    'Ng, Seik Weng'
;
Department of Chemistry
University of Malaya
50603 Kuala Lumpur
Malaysia
;
