# Supplementary material for: Bis(μ-4-hydroxy­benzoato-κ2 O:O′)bis­[triaqua­bis(4-hydroxy­benzoato)-κO;κ2 O,O′-terbium(III)] deca­hydrate
Source: Acta Crystallogr Sect E Struct Rep Online. 2009 Dec 12;66(Pt 1):m54–5. doi: 10.1107/S1600536809052489 (PMC2979992; doi:10.1107/S1600536809052489)
Supplement: Supplementary file 2 [file e-66-00m54-Isup2.hkl]

# 
# h,k,l, Fc-squared, Fo-squared, sigma(Fo-squared) and status flag 
# 
data_I
_shelx_title '  P-1' 
_shelx_refln_list_code          4 
_shelx_F_calc_maximum      255.44 
_exptl_crystal_F_000       716.00 
_reflns_d_resolution_high  0.7820 
 
loop_ 
 _symmetry_equiv_pos_as_xyz 
 'x, y, z' 
 '-x, -y, -z' 
 
_cell_length_a    10.8308 
_cell_length_b    11.3337 
_cell_length_c    11.5128 
_cell_angle_alpha  90.463 
_cell_angle_beta  101.690 
_cell_angle_gamma 105.249 
 
_shelx_F_squared_multiplier     1.000 
 
loop_ 
 _refln_index_h 
 _refln_index_k 
 _refln_index_l 
 _refln_F_squared_calc 
 _refln_F_squared_meas 
 _refln_F_squared_sigma 
 _refln_observed_status 
   1   0   0    13133.06    13227.04    218.41 o 
   2   0   0    15905.49    16875.48    219.97 o 
   3   0   0     3571.47     3672.40     52.39 o 
   4   0   0     7584.07     7904.96    101.49 o 
   5   0   0    10462.81    11223.72    137.80 o 
   6   0   0     2364.69     2395.90     31.53 o 
   7   0   0      659.99      643.32     12.42 o 
   8   0   0      434.12      426.27     13.39 o 
   9   0   0      383.84      348.18     12.94 o 
  10   0   0        8.46        3.36      7.31 o 
  11   0   0      149.56      137.90     21.74 o 
  12   0   0        1.93        8.01      9.80 o 
  13   0   0       20.38       12.45     24.06 o 
 -13   1   0      363.50      371.88     34.96 o 
 -12   1   0      333.63      320.58     15.81 o 
 -11   1   0      881.16      853.47     23.07 o 
 -10   1   0      112.95      131.10     10.60 o 
  -9   1   0     1794.70     1769.51     33.53 o 
  -8   1   0        1.80        8.51      5.51 o 
  -7   1   0        6.28        8.72      4.58 o 
  -6   1   0       15.31       20.67      8.43 o 
  -5   1   0     1864.84     2015.74     30.43 o 
  -4   1   0     2064.60     2065.13     30.19 o 
  -3   1   0     3978.74     4126.20    120.71 o 
  -2   1   0     5473.36     5922.59    167.45 o 
  -1   1   0     9130.11     8969.82    210.86 o 
   0   1   0    15970.28    13701.30    299.06 o 
   1   1   0    12542.13    10574.86   1029.57 o 
   2   1   0     8926.31     8366.81    557.38 o 
   3   1   0     4083.64     4000.95     55.32 o 
   4   1   0     5240.33     4926.84     68.09 o 
   5   1   0    31882.78    33934.77    901.66 o 
   6   1   0     4332.24     4354.47     65.66 o 
   7   1   0     6000.12     6043.68     96.99 o 
   8   1   0     4211.15     4244.16     64.47 o 
   9   1   0     3147.39     3196.06     52.58 o 
  10   1   0     1247.16     1277.50     28.12 o 
  11   1   0     1437.29     1397.21     31.33 o 
  12   1   0      663.02      683.33     43.47 o 
 -13   2   0     1884.34     1929.52     50.86 o 
 -12   2   0     1579.89     1589.57     35.15 o 
 -11   2   0     2325.01     2332.47     43.93 o 
 -10   2   0     3705.16     3633.06     59.40 o 
  -9   2   0     5103.67     5184.54     83.38 o 
  -8   2   0      593.70      559.28     15.42 o 
  -7   2   0     2547.29     2571.52     73.81 o 
  -6   2   0     2520.71     2502.59     49.95 o 
  -5   2   0     9691.65    10137.70    172.16 o 
  -4   2   0     7345.37     7898.93    133.22 o 
  -3   2   0      623.88      629.76     14.90 o 
  -2   2   0       37.60       58.55      6.05 o 
  -1   2   0       82.82      209.85      8.34 o 
   0   2   0     6150.66     6349.06    140.71 o 
   1   2   0       27.05       31.45      7.98 o 
   2   2   0     1485.43     1395.02     49.84 o 
   3   2   0     4584.33     4432.17    228.79 o 
   4   2   0     7866.75     8278.94    111.61 o 
   5   2   0     6279.45     6587.80    111.89 o 
   6   2   0     4776.43     4987.80     72.11 o 
   7   2   0     3184.37     3234.35     50.73 o 
   8   2   0     2758.73     2791.53     59.85 o 
   9   2   0     5558.97     5337.29    103.25 o 
  10   2   0     2904.88     2939.39     66.36 o 
  11   2   0     2804.44     2889.19     67.78 o 
  12   2   0     1659.94     1606.69     70.57 o 
 -13   3   0     1073.46     1071.76     28.99 o 
 -12   3   0     1475.45     1502.78     33.90 o 
 -11   3   0     2496.63     2523.81     46.54 o 
 -10   3   0     1350.44     1319.23     28.67 o 
  -9   3   0    13973.74    14143.60    190.98 o 
  -8   3   0     4858.88     4895.93     92.23 o 
  -7   3   0     8758.22     8627.30    150.03 o 
  -6   3   0    10137.87    10841.02    341.34 o 
  -5   3   0    10133.11    10188.37    171.47 o 
  -4   3   0    10816.52    11362.16    150.62 o 
  -3   3   0     3283.12     3277.16     45.65 o 
  -2   3   0     7202.57     7485.72     99.19 o 
  -1   3   0     4645.44     5077.96     66.61 o 
   0   3   0     1310.14     1211.72     79.26 o 
   1   3   0      885.42      891.25     15.69 o 
   2   3   0     4578.37     4533.41    121.30 o 
   3   3   0     5417.29     5578.44     65.43 o 
   4   3   0      808.27      859.99     14.61 o 
   5   3   0     2367.11     2476.35     38.96 o 
   6   3   0     1452.50     1408.28     24.05 o 
   7   3   0     2949.71     2958.90     40.66 o 
   8   3   0     1332.01     1322.10     27.26 o 
   9   3   0      954.77     1001.34     24.02 o 
  10   3   0     1782.90     1842.82     48.57 o 
  11   3   0     2219.62     2304.31     86.35 o 
 -13   4   0      237.59      225.80     26.21 o 
 -12   4   0      401.26      404.83     16.69 o 
 -11   4   0      813.33      815.50     22.57 o 
 -10   4   0      825.22      788.39     26.84 o 
  -9   4   0    13628.01    13428.86    335.17 o 
  -8   4   0     6071.91     6070.82    172.19 o 
  -7   4   0     4937.58     4985.45    123.42 o 
  -6   4   0     3866.54     3880.56     72.55 o 
  -5   4   0     4580.28     4447.02     62.11 o 
  -4   4   0    25112.02    25933.22    335.64 o 
  -3   4   0     4184.78     3988.11     55.56 o 
  -2   4   0    12145.17    12055.78    277.11 o 
  -1   4   0     8939.88     9065.47    284.44 o 
   0   4   0    20679.49    20648.32    261.67 o 
   1   4   0     1621.36     1355.55     26.31 o 
   2   4   0     3062.67     3108.30     46.19 o 
   3   4   0     2082.20     2151.53     29.17 o 
   4   4   0     2892.36     3088.93     40.25 o 
   5   4   0     1695.99     1775.98     26.56 o 
   6   4   0      135.04      135.32      8.30 o 
   7   4   0      913.84      914.97     18.23 o 
   8   4   0      142.96      124.86     16.05 o 
   9   4   0       23.34       19.17     11.29 o 
  10   4   0        7.52       -4.09     12.93 o 
  11   4   0       99.09       95.70     26.62 o 
 -13   5   0      455.31      439.07     18.65 o 
 -12   5   0      397.64      369.37     16.27 o 
 -11   5   0     1286.07     1296.10     37.87 o 
 -10   5   0        9.08        8.62     11.73 o 
  -9   5   0       10.30       17.99      8.75 o 
  -8   5   0      288.71      267.44     13.91 o 
  -7   5   0      389.62      358.23     14.76 o 
  -6   5   0      317.48      288.82     15.04 o 
  -5   5   0     3065.16     2948.24     70.77 o 
  -4   5   0    13299.62    14219.07    187.01 o 
  -3   5   0    15122.11    16086.30    332.38 o 
  -2   5   0     7104.53     7338.66    145.87 o 
  -1   5   0     3912.29     3843.52     64.98 o 
   0   5   0    13358.45    13694.00    432.83 o 
   1   5   0    15240.52    16087.80    254.43 o 
   2   5   0    15483.82    15861.75    240.81 o 
   3   5   0     7127.07     6998.73     82.93 o 
   4   5   0     3725.58     3773.23     48.67 o 
   5   5   0     6319.21     6428.66     78.39 o 
   6   5   0     1384.67     1390.21     23.94 o 
   7   5   0     1065.17     1088.51     21.18 o 
   8   5   0     1006.20      992.22     25.00 o 
   9   5   0      279.54      295.89     18.78 o 
  10   5   0      351.75      400.35     31.92 o 
 -13   6   0     2972.16     3072.80     57.61 o 
 -12   6   0     1209.34     1234.44     38.40 o 
 -11   6   0     1721.30     1726.59     94.92 o 
 -10   6   0      955.08      936.26     29.88 o 
  -9   6   0      439.63      406.63     17.88 o 
  -8   6   0      561.78      544.26     20.00 o 
  -6   6   0     1349.66     1494.05     40.52 o 
  -5   6   0       23.70       14.20      8.25 o 
  -4   6   0      424.45      460.66     11.48 o 
  -3   6   0      689.00      687.06     19.68 o 
  -2   6   0     2225.13     2298.60     44.22 o 
  -1   6   0     4515.08     4746.67     79.96 o 
   0   6   0     2341.28     2264.36     43.38 o 
   1   6   0     3819.02     3709.00     64.53 o 
   2   6   0     6822.20     6621.36    111.07 o 
   3   6   0     5242.21     5340.66     66.11 o 
   4   6   0     3917.06     3824.56     50.32 o 
   5   6   0      606.33      595.30     19.56 o 
   6   6   0      857.88      868.05     18.48 o 
   7   6   0     2837.75     2936.89     63.54 o 
   8   6   0     2808.19     2909.02     64.38 o 
   9   6   0     3240.99     3364.29    109.27 o 
 -13   7   0     2530.25     2628.22     60.08 o 
 -12   7   0     1907.97     1901.93     50.61 o 
 -11   7   0     1353.08     1351.43     39.23 o 
 -10   7   0     2771.80     2864.22     65.41 o 
  -9   7   0     4980.78     4848.46    164.47 o 
  -8   7   0     4115.19     4162.07    117.01 o 
  -7   7   0     7331.95     7433.12    132.61 o 
  -6   7   0     6373.35     6512.08    116.12 o 
  -5   7   0     5995.12     6312.74    119.17 o 
  -4   7   0     1823.16     1795.07     32.10 o 
  -3   7   0      180.04      170.91     13.64 o 
  -2   7   0      176.90      166.14     13.70 o 
  -1   7   0     1217.33     1252.86     28.96 o 
   0   7   0      112.65      121.46     10.12 o 
   1   7   0       99.26       66.81      8.97 o 
   2   7   0     1444.09     1478.60     49.72 o 
   3   7   0     1691.98     1640.08     36.55 o 
   4   7   0     2499.29     2500.46     43.31 o 
   5   7   0      567.80      573.81     17.54 o 
   6   7   0     2407.66     2392.91     90.99 o 
   7   7   0     2463.20     2498.90     58.54 o 
   8   7   0     2395.55     2510.37     60.12 o 
 -12   8   0      695.15      672.29     28.18 o 
 -11   8   0     1892.71     1840.78     48.23 o 
 -10   8   0     1435.36     1429.90     59.40 o 
  -9   8   0     3562.95     3484.60     72.68 o 
  -8   8   0     3847.23     3944.63    138.63 o 
  -7   8   0     4075.79     4294.93    147.24 o 
  -6   8   0     4489.84     4580.93    128.27 o 
  -5   8   0     5400.80     5485.47     97.83 o 
  -4   8   0     7433.10     7319.29    127.31 o 
  -3   8   0     2626.06     2563.05     70.74 o 
  -2   8   0     7507.27     7442.74    175.67 o 
  -1   8   0     4979.99     5074.84     88.16 o 
   0   8   0     2237.33     2168.58     44.87 o 
   1   8   0      719.63      624.22     50.62 o 
   2   8   0        8.85        9.11      7.49 o 
   3   8   0       13.44        2.87      7.93 o 
   4   8   0      976.80      970.49     56.10 o 
   5   8   0        4.86        8.81     12.98 o 
   6   8   0        0.77        0.83     10.91 o 
   7   8   0      609.68      600.86     39.21 o 
   8   8   0     1169.88     1266.55     40.93 o 
 -12   9   0      259.99      222.77     25.49 o 
 -11   9   0        3.91       21.26     18.04 o 
 -10   9   0      380.34      374.86     28.70 o 
  -9   9   0     1251.54     1178.12     50.91 o 
  -8   9   0     2403.74     2339.39     79.86 o 
  -7   9   0     5950.54     5533.66    154.29 o 
  -6   9   0     2738.82     3015.98     95.52 o 
  -5   9   0     1527.14     1569.43     37.77 o 
  -4   9   0     2115.91     2117.66     47.40 o 
  -3   9   0     5364.81     5187.80    128.80 o 
  -2   9   0     1972.38     1846.08     57.64 o 
  -1   9   0     3492.12     3364.77     68.27 o 
   0   9   0     2810.24     2905.36     57.70 o 
   1   9   0     3245.68     3028.32    172.01 o 
   2   9   0     2661.72     2647.85     80.51 o 
   3   9   0     3295.94     3118.99     62.67 o 
   4   9   0     2500.19     2535.18     80.57 o 
   5   9   0     1865.06     1840.42     65.80 o 
   6   9   0      517.01      496.46     33.41 o 
   7   9   0       94.19       46.27     19.53 o 
 -11  10   0      110.66      133.87     27.39 o 
 -10  10   0       69.28       85.63     22.63 o 
  -9  10   0      269.73      251.18     25.07 o 
  -8  10   0        9.12        2.68     15.72 o 
  -7  10   0        9.57       27.45     16.32 o 
  -6  10   0      100.76       85.51     19.35 o 
  -5  10   0     1380.10     1389.62     36.61 o 
  -4  10   0      145.12      188.89     18.22 o 
  -3  10   0      496.81      478.12     26.74 o 
  -2  10   0     5211.15     5043.09    129.88 o 
  -1  10   0     3057.21     3117.00     62.17 o 
   0  10   0     4282.45     4135.98     85.93 o 
   1  10   0     3600.83     3352.24    131.10 o 
   2  10   0     5479.20     5162.43    138.09 o 
   3  10   0     2444.50     2372.97     78.31 o 
   4  10   0     2858.68     2915.70     91.23 o 
   5  10   0     1915.57     1957.50     71.16 o 
   6  10   0     1733.74     1796.60     69.08 o 
 -11  11   0     1187.25     1301.15     62.29 o 
 -10  11   0     1858.09     1778.85     72.95 o 
  -9  11   0     1035.62     1078.02     54.43 o 
  -8  11   0     1440.10     1484.32     64.55 o 
  -7  11   0      154.25      250.40     27.15 o 
  -6  11   0       19.17       16.55     17.57 o 
  -5  11   0       31.89       16.02     16.91 o 
  -4  11   0        4.22        9.05     12.45 o 
  -3  11   0      495.53      482.82     28.40 o 
  -2  11   0        2.85       -3.63     12.68 o 
  -1  11   0      560.58      504.37     20.95 o 
   0  11   0      971.22      875.60     37.61 o 
   1  11   0      365.23      320.51     43.65 o 
   2  11   0      522.72      574.05     34.36 o 
   3  11   0     1358.00     1396.90     56.93 o 
   4  11   0     1551.15     1597.11     63.54 o 
   5  11   0     1035.97      986.43     49.43 o 
 -10  12   0     2144.95     2215.23     88.79 o 
  -9  12   0     2700.20     2887.12    104.81 o 
  -8  12   0     1532.16     1645.64     71.99 o 
  -7  12   0     1438.11     1464.43     66.52 o 
  -6  12   0      831.76      838.75     48.35 o 
  -5  12   0     4094.52     3833.59    124.99 o 
  -4  12   0     2925.28     2702.18     62.34 o 
  -3  12   0     2188.14     2067.19     69.20 o 
  -2  12   0       19.22       24.71     15.36 o 
  -1  12   0       44.45       35.85     17.27 o 
   0  12   0      100.77       85.23     14.67 o 
   1  12   0       18.63       -1.31     15.30 o 
   2  12   0       33.36       22.99     16.97 o 
   3  12   0       49.11       32.22     18.40 o 
   4  12   0      161.47      139.46     25.90 o 
  -9  13   0     1557.81     1602.64     75.27 o 
  -8  13   0     1796.79     1687.62     76.34 o 
  -7  13   0     1794.50     1839.47     79.80 o 
  -6  13   0     2036.87     1985.13     82.36 o 
  -5  13   0     2644.50     2687.21    100.34 o 
  -4  13   0     3690.83     3632.31     83.46 o 
  -3  13   0     1767.71     1708.82     63.18 o 
  -2  13   0     1323.72     1306.39     54.13 o 
  -1  13   0      851.41      847.74     43.11 o 
   0  13   0     1163.06     1145.43     52.05 o 
   1  13   0     1336.08     1303.17     56.57 o 
   2  13   0      810.96      747.64     43.77 o 
  -6  14   0     1570.47     1549.41     74.26 o 
  -5  14   0     1503.40     1498.79     72.05 o 
  -4  14   0     1093.08     1111.78     60.98 o 
  -3  14   0     1555.17     1530.23     61.81 o 
  -2  14   0     1328.00     1344.98     57.94 o 
  -1  14   0     2099.49     2057.72     76.22 o 
   1 -14   1      903.27      949.39     48.77 o 
   2 -14   1      707.77      674.33     40.37 o 
   3 -14   1     2653.14     2634.69     87.60 o 
   4 -14   1     1898.33     1905.09     82.12 o 
   5 -14   1     1968.22     1829.41     82.06 o 
   6 -14   1     1976.22     1901.52     83.79 o 
  -2 -13   1     1017.67      957.01     49.96 o 
  -1 -13   1       40.95       46.98     19.41 o 
   0 -13   1        1.51       -4.11     16.97 o 
   1 -13   1      109.21      154.35     25.37 o 
   2 -13   1        2.86        2.26     16.91 o 
   3 -13   1      233.04      240.04     24.42 o 
   4 -13   1      740.70      817.01     40.49 o 
   5 -13   1      935.33      975.95     55.26 o 
   6 -13   1      542.22      514.50     40.43 o 
   7 -13   1      953.19     1106.18     59.73 o 
   8 -13   1      954.71      938.79     56.21 o 
  -4 -12   1     1230.13     1165.97     55.08 o 
  -3 -12   1     2464.28     2382.92     84.08 o 
  -2 -12   1     2461.72     2498.20     84.92 o 
  -1 -12   1     2257.63     2159.61     75.45 o 
   0 -12   1      904.06      910.15     43.41 o 
   1 -12   1     1092.72     1033.42     46.33 o 
   2 -12   1      580.34      554.58     32.87 o 
   3 -12   1     1528.23     1530.29     56.69 o 
   4 -12   1      115.23      134.76     21.85 o 
   5 -12   1        1.84       -0.48     16.61 o 
   6 -12   1      300.73      275.36     29.06 o 
   7 -12   1       38.82       79.50     26.38 o 
   8 -12   1       83.52       88.91     26.50 o 
   9 -12   1      321.73      350.09     33.23 o 
  10 -12   1      823.16      856.73     52.17 o 
  -5 -11   1      864.12      833.99     44.66 o 
  -4 -11   1     2842.10     2788.15     91.71 o 
  -3 -11   1     1413.53     1459.55     58.89 o 
  -2 -11   1     4150.11     3743.32    109.51 o 
  -1 -11   1     2219.22     2178.13     73.19 o 
   0 -11   1     4002.81     3833.06    109.51 o 
   1 -11   1     3861.02     3757.85    107.01 o 
   2 -11   1     5168.18     5390.21    140.95 o 
   3 -11   1     3821.21     3850.56    106.47 o 
   4 -11   1     1402.12     1365.16     49.72 o 
   5 -11   1     2301.43     2172.83     82.24 o 
   6 -11   1     3019.94     2857.46     98.43 o 
   7 -11   1     1103.09     1173.42     56.27 o 
   8 -11   1      475.40      420.12     33.47 o 
   9 -11   1        6.17       23.70     20.37 o 
  10 -11   1       18.23       11.02     21.32 o 
  11 -11   1      167.69      262.14     36.27 o 
  -7 -10   1       31.88       28.46     20.54 o 
  -6 -10   1      250.22      221.64     25.84 o 
  -5 -10   1      608.14      552.20     35.79 o 
  -4 -10   1      256.34      293.40     25.73 o 
  -3 -10   1     1421.75     1336.52     53.48 o 
  -2 -10   1     1826.19     1709.36     61.93 o 
  -1 -10   1      869.09      875.12     43.29 o 
   1 -10   1     2772.06     2683.40     80.33 o 
   2 -10   1     1544.78     1551.67     53.89 o 
   3 -10   1    10071.86     9773.08    229.38 o 
   4 -10   1     1277.61     1250.65     44.96 o 
   5 -10   1     5833.92     5695.51    106.51 o 
   6 -10   1     1771.78     1792.31     69.14 o 
   7 -10   1     3590.24     3580.33    113.20 o 
   8 -10   1     4005.25     3981.27    122.91 o 
   9 -10   1     1787.84     1921.47     74.08 o 
  10 -10   1     2126.91     2216.83     82.06 o 
  11 -10   1      715.30      700.54     42.40 o 
  -8  -9   1     1958.70     2022.57     89.86 o 
  -7  -9   1     1109.67     1159.90     39.56 o 
  -6  -9   1     1618.88     1669.16     63.84 o 
  -5  -9   1       96.40       67.89     18.16 o 
  -4  -9   1       87.57       59.13     16.38 o 
  -3  -9   1     1070.28     1000.66     43.83 o 
  -2  -9   1       12.36        6.89     11.52 o 
  -1  -9   1      573.83      520.46     19.36 o 
   1  -9   1       65.33       63.00     13.34 o 
   2  -9   1     1530.99     1465.50     49.84 o 
   3  -9   1     7004.76     6705.53    161.91 o 
   4  -9   1     3320.31     3147.17     84.86 o 
   5  -9   1     4032.37     4028.34    140.33 o 
   6  -9   1     2034.65     2023.06     72.05 o 
   7  -9   1     2564.20     2636.36     86.88 o 
   8  -9   1     4709.56     4542.52    132.73 o 
   9  -9   1     2206.59     2254.59     78.90 o 
  10  -9   1     3025.29     2977.81     97.78 o 
  11  -9   1     1642.36     1827.20     70.33 o 
  12  -9   1      831.80      854.41     45.97 o 
  -9  -8   1     1858.48     1994.42     82.95 o 
  -8  -8   1     2079.66     2140.34     55.98 o 
  -7  -8   1     2767.59     2830.03     66.44 o 
  -6  -8   1     4339.91     4458.84     91.59 o 
  -5  -8   1     1820.46     1746.79     45.85 o 
  -4  -8   1     2300.90     2298.71     73.30 o 
  -3  -8   1     3290.62     3373.47     64.25 o 
  -2  -8   1     4145.95     4143.19     75.29 o 
  -1  -8   1     3243.43     3210.44     60.63 o 
   1  -8   1      427.91      453.17     24.53 o 
   2  -8   1      327.38      341.87     20.66 o 
   3  -8   1      524.93      526.18     24.95 o 
   4  -8   1       24.36       23.70     10.12 o 
   5  -8   1       69.66       60.57      9.20 o 
   6  -8   1      182.50      157.61     11.44 o 
   7  -8   1     1242.27     1355.79     35.18 o 
   8  -8   1     2077.90     2050.41     48.43 o 
  10  -8   1      520.15      547.62     23.15 o 
  11  -8   1      517.89      530.86     24.06 o 
  12  -8   1     2323.13     2338.47     58.94 o 
  -9  -7   1     1335.22     1411.67     64.07 o 
  -8  -7   1     2052.79     2109.56     53.33 o 
  -7  -7   1     2105.52     2148.22     52.91 o 
  -6  -7   1     8493.51     8551.92    153.14 o 
  -5  -7   1      634.89      622.34     38.89 o 
  -4  -7   1     8486.72     8519.85    118.19 o 
  -3  -7   1     8462.20     8459.61    138.17 o 
  -2  -7   1     9920.63    10099.37    161.51 o 
  -1  -7   1     8240.58     8502.28    137.47 o 
   0  -7   1     3234.52     3135.44     84.38 o 
   1  -7   1     3024.98     3014.50     62.91 o 
   2  -7   1     1680.60     1677.52     33.54 o 
   3  -7   1     1994.66     2026.16     39.34 o 
   4  -7   1     2279.66     2181.47     36.05 o 
   5  -7   1     2000.12     2040.20     34.28 o 
   6  -7   1      849.40      877.03     24.97 o 
   7  -7   1       83.81       60.79     19.44 o 
   8  -7   1      115.18       79.03     21.38 o 
   9  -7   1      202.12      167.75     12.92 o 
  10  -7   1       55.20       56.22     20.69 o 
  11  -7   1       39.78       22.93     12.38 o 
  12  -7   1      623.08      647.27     27.50 o 
 -10  -6   1        0.06       -6.31     21.20 o 
  -9  -6   1       44.24       81.22     22.99 o 
  -8  -6   1       10.64       10.43     10.34 o 
  -7  -6   1       57.14      103.08     16.11 o 
  -6  -6   1     1910.29     1913.78     36.80 o 
  -5  -6   1      684.54      668.69     15.08 o 
  -4  -6   1     6181.12     6150.78     75.67 o 
  -3  -6   1     5488.12     5590.25     68.74 o 
  -2  -6   1     9660.28     9661.49    126.74 o 
  -1  -6   1    20199.23    21599.97    324.36 o 
   0  -6   1     3463.99     2939.78     52.74 o 
   1  -6   1    20248.97    20479.29   1349.62 o 
   2  -6   1    16344.21    16839.72    615.38 o 
   3  -6   1    10968.49    11468.29    183.64 o 
   4  -6   1     6434.87     6716.81    108.69 o 
   5  -6   1     7995.99     8881.65    120.81 o 
   6  -6   1     1799.38     1708.90     77.86 o 
   7  -6   1     2833.92     2817.71     57.89 o 
   8  -6   1     1971.96     1983.66     51.81 o 
   9  -6   1      197.66      190.35     13.34 o 
  10  -6   1     1034.96      989.70     31.11 o 
  11  -6   1       21.59       24.49     12.02 o 
  12  -6   1        9.43       16.83      9.67 o 
  13  -6   1       23.27       18.45     14.47 o 
 -11  -5   1     1360.88     1456.84     45.41 o 
 -10  -5   1      352.76      323.07     20.81 o 
  -9  -5   1      200.91      212.20     16.73 o 
  -8  -5   1      861.80      765.45     56.42 o 
  -7  -5   1     1470.01     1477.88     30.97 o 
  -6  -5   1      645.93      635.32     14.62 o 
  -5  -5   1     1450.22     1454.71     23.65 o 
  -4  -5   1     1110.53     1079.25     20.77 o 
  -3  -5   1      746.07      709.01     13.71 o 
  -2  -5   1     1310.77     1305.15     20.22 o 
  -1  -5   1     2231.77     2202.16     33.19 o 
   0  -5   1     3523.31     3326.14    155.17 o 
   1  -5   1     3104.75     3046.76     53.27 o 
   2  -5   1     2102.16     1974.83     36.67 o 
   3  -5   1    10157.81    10460.28    359.62 o 
   4  -5   1     2951.74     2671.51     40.22 o 
   5  -5   1    11759.57    12515.69    201.37 o 
   6  -5   1     6259.13     6376.37    113.26 o 
   7  -5   1     4240.29     4370.26     82.66 o 
   8  -5   1     1440.25     1434.06     35.84 o 
   9  -5   1     4533.13     4495.21     88.12 o 
  10  -5   1     5967.07     5931.60    113.17 o 
  11  -5   1      854.12      838.01     23.46 o 
  12  -5   1      534.28      516.97     19.07 o 
  13  -5   1      836.89      815.94     31.35 o 
 -11  -4   1     2222.94     2230.15     58.49 o 
 -10  -4   1     3094.91     3200.49     72.89 o 
  -9  -4   1     2165.27     2259.33     54.56 o 
  -8  -4   1     3101.42     3130.13     53.07 o 
  -7  -4   1     1948.09     1927.44     29.81 o 
  -6  -4   1     4646.13     4676.03     68.68 o 
  -5  -4   1     2020.99     2092.08     29.95 o 
  -4  -4   1     3590.88     3479.43     44.33 o 
  -3  -4   1     5002.36     5247.89     81.04 o 
  -2  -4   1     5633.85     6186.18     72.45 o 
  -1  -4   1      296.76      339.07      7.77 o 
   0  -4   1      200.25      214.22      6.42 o 
   1  -4   1       29.36       17.35      9.38 o 
   2  -4   1        5.56        6.47      6.91 o 
   3  -4   1      887.27      905.32     16.34 o 
   4  -4   1     7609.45     8089.36    180.08 o 
   5  -4   1     7606.51     8024.92    127.31 o 
   6  -4   1     3957.84     4166.72    117.73 o 
   7  -4   1     2353.47     2344.90     49.42 o 
   8  -4   1     4970.04     4897.61     92.66 o 
   9  -4   1     1177.04     1158.46     32.31 o 
  10  -4   1     3787.57     3737.18     61.37 o 
  11  -4   1     3111.33     3138.59     54.96 o 
  12  -4   1     1281.21     1327.77     31.75 o 
  13  -4   1      751.70      700.14     36.56 o 
 -12  -3   1     1026.78     1100.05     57.35 o 
 -11  -3   1     2390.73     2512.74     62.20 o 
 -10  -3   1     5244.10     5203.65    104.75 o 
  -9  -3   1     3249.42     3318.21     71.31 o 
  -8  -3   1     6405.93     6386.71     78.90 o 
  -7  -3   1     6359.50     6624.17     83.53 o 
  -6  -3   1     3714.86     3763.18     48.26 o 
  -5  -3   1     6430.61     6252.53    112.41 o 
  -4  -3   1    19385.17    19896.74    220.83 o 
  -3  -3   1     8060.89     7932.37     91.00 o 
  -2  -3   1     1756.03     1593.03     28.31 o 
  -1  -3   1     3049.36     3194.52     38.53 o 
   0  -3   1     6503.16     6653.53    129.60 o 
   1  -3   1     7277.33     7520.90    257.43 o 
   2  -3   1     7025.91     7673.53    147.74 o 
   3  -3   1        5.38        4.34      3.12 o 
   4  -3   1      902.91     1013.64     17.07 o 
   5  -3   1       52.99       45.50      7.45 o 
   6  -3   1       13.21       15.71      5.81 o 
   7  -3   1       85.87       99.71     13.79 o 
   8  -3   1        6.31       10.64      5.57 o 
   9  -3   1     1241.45     1260.26     26.97 o 
  10  -3   1      993.70      941.72     23.54 o 
  11  -3   1      938.75      941.92     30.41 o 
  12  -3   1     1204.96     1194.01     37.78 o 
  13  -3   1     1731.88     1901.37     55.92 o 
 -12  -2   1      178.02      220.53     22.92 o 
 -11  -2   1      518.73      535.24     24.65 o 
 -10  -2   1     1764.48     1647.23     44.37 o 
  -9  -2   1      356.85      383.44     13.77 o 
  -8  -2   1     2718.85     2763.24     45.57 o 
  -7  -2   1     3811.51     3781.30     48.73 o 
  -6  -2   1    11676.15    11765.28    134.05 o 
  -5  -2   1     6495.74     6411.47     75.30 o 
  -4  -2   1    13983.29    14323.69    160.17 o 
  -3  -2   1    10142.32    10105.74    131.89 o 
  -2  -2   1    21820.24    21739.46    369.71 o 
  -1  -2   1    14517.38    14834.71    245.06 o 
   0  -2   1     1689.88     1816.36     31.72 o 
   1  -2   1    32718.47    32264.66    739.36 o 
   2  -2   1      178.70      190.21     10.03 o 
   3  -2   1      514.49      489.22      9.14 o 
   4  -2   1     2547.58     2372.35     34.45 o 
   5  -2   1     1876.25     1717.58     34.66 o 
   6  -2   1     3303.36     3528.53     43.63 o 
   7  -2   1     3096.04     3221.28     50.14 o 
   8  -2   1      477.41      487.12     14.53 o 
   9  -2   1     1887.99     1845.99     34.82 o 
  10  -2   1       21.46       30.19      7.72 o 
  11  -2   1      168.22      159.34     16.10 o 
  12  -2   1       72.40       52.17     38.41 o 
  13  -2   1       26.64       30.65     25.58 o 
 -12  -1   1      534.79      531.12     31.44 o 
 -11  -1   1      632.02      640.14     26.38 o 
 -10  -1   1      749.16      680.78     19.34 o 
  -9  -1   1      104.82      113.21     13.09 o 
  -8  -1   1      644.87      639.80     16.59 o 
  -7  -1   1       27.01       27.09      4.64 o 
  -6  -1   1     2565.16     2656.09     36.58 o 
  -5  -1   1     4059.69     4142.30     50.16 o 
  -4  -1   1     9279.13    10132.52    122.46 o 
  -3  -1   1     6028.58     6255.29     77.78 o 
  -2  -1   1     3918.88     4072.08     54.52 o 
  -1  -1   1     6408.35     6703.59    133.78 o 
   0  -1   1    18868.29    18076.93    283.87 o 
   1  -1   1    26108.09    25291.50    397.69 o 
   2  -1   1    10340.66    11111.89    145.38 o 
   3  -1   1     2698.96     2882.28     40.23 o 
   4  -1   1     2487.49     2669.85     32.89 o 
   5  -1   1     4952.52     4959.81     58.57 o 
   6  -1   1    10665.76    11178.78    126.80 o 
   7  -1   1     4623.61     4627.26     74.29 o 
   8  -1   1     2247.16     2269.21     39.10 o 
   9  -1   1     2251.83     2199.89     39.57 o 
  10  -1   1      876.81      873.91     22.36 o 
  11  -1   1      181.20      197.92     12.40 o 
  12  -1   1      339.68      332.54     19.50 o 
  13  -1   1      241.69      258.77     21.65 o 
 -13   0   1     2049.19     2140.17     57.53 o 
 -12   0   1     2813.12     2786.12     66.79 o 
 -11   0   1     3816.72     3659.10    129.97 o 
 -10   0   1     2336.02     2484.77     99.36 o 
  -9   0   1     2234.28     2229.76     51.52 o 
  -8   0   1     1504.79     1437.74     39.21 o 
  -7   0   1     1545.81     1565.71     26.98 o 
  -6   0   1     4528.93     4689.26     66.61 o 
  -5   0   1       83.41      103.30      4.32 o 
  -4   0   1     1318.31     1335.80     18.20 o 
  -3   0   1     1991.77     2037.09     37.97 o 
  -2   0   1       80.63      108.32      7.82 o 
  -1   0   1      781.07      868.09     13.09 o 
   0   0   1     4863.08     5135.51     79.71 o 
   1   0   1     4185.74     4636.73     61.56 o 
   2   0   1     4659.07     5175.15     58.57 o 
   3   0   1      108.80      116.43      5.52 o 
   4   0   1       41.09       42.33      5.00 o 
   5   0   1     4473.30     4496.37     60.53 o 
   6   0   1     5499.54     5489.63     65.49 o 
   7   0   1     7107.54     7215.60    100.80 o 
   8   0   1     2468.57     2433.64     41.40 o 
   9   0   1     1837.38     1927.67     37.11 o 
  10   0   1     2480.16     2592.04     46.30 o 
  11   0   1     3422.16     3533.00     95.78 o 
  12   0   1     2498.29     2595.62     81.85 o 
 -13   1   1     1917.56     2023.12     55.29 o 
 -12   1   1     1739.29     1804.68     38.51 o 
 -11   1   1     3111.64     3101.44     53.70 o 
 -10   1   1     4492.92     4529.39     71.76 o 
  -9   1   1     4750.25     4773.90     75.00 o 
  -8   1   1    10101.52    10073.43    137.50 o 
  -7   1   1     5797.87     5964.92     94.64 o 
  -6   1   1     1242.80     1086.32     18.92 o 
  -5   1   1    13583.80    14961.31    196.15 o 
  -4   1   1    13163.30    14054.43    218.00 o 
  -3   1   1     9178.83     9860.46    130.53 o 
  -2   1   1     3018.21     3344.64     45.61 o 
  -1   1   1     2592.95     2860.30     83.89 o 
   0   1   1     1968.60     2184.31     30.21 o 
   1   1   1      255.35      237.66      4.48 o 
   2   1   1      971.37      968.32     15.67 o 
   3   1   1        9.08       11.50      4.43 o 
   4   1   1     2456.28     2548.67     32.20 o 
   5   1   1     8407.01     9016.24    103.20 o 
   6   1   1     5085.11     5092.25     61.66 o 
   7   1   1     3370.15     3338.91     44.35 o 
   8   1   1     1483.80     1472.96     28.76 o 
   9   1   1     2790.14     2759.73     47.20 o 
  10   1   1     1096.64     1155.19     26.84 o 
  11   1   1     2191.18     2171.52     52.09 o 
  12   1   1     1847.36     1876.22     49.22 o 
 -13   2   1     1047.11     1106.50     38.05 o 
 -12   2   1     1280.51     1251.49     30.14 o 
 -11   2   1     1860.80     1822.12     36.74 o 
 -10   2   1     2637.04     2676.27     46.67 o 
  -9   2   1     2584.35     2631.66     44.72 o 
  -8   2   1     6447.54     6299.68    114.92 o 
  -7   2   1     4958.42     5156.72     94.57 o 
  -6   2   1     5575.52     5809.65    103.21 o 
  -5   2   1     2561.37     2590.35     49.76 o 
  -4   2   1     6102.41     6086.53    128.83 o 
  -3   2   1    22915.43    23342.77    384.58 o 
  -2   2   1    17336.30    18388.83    238.62 o 
  -1   2   1      522.38      555.79     20.33 o 
   0   2   1    14221.05    14690.15    302.08 o 
   1   2   1     4440.61     4512.51     51.96 o 
   2   2   1     1242.05     1238.70     17.04 o 
   3   2   1      689.03      759.98     14.23 o 
   4   2   1      381.55      384.95      9.14 o 
   5   2   1     1362.40     1381.91     20.81 o 
   6   2   1        6.93        6.53      3.89 o 
   7   2   1      230.02      227.25      8.15 o 
   8   2   1      101.01      101.69     14.98 o 
   9   2   1        5.72       12.15      7.24 o 
  10   2   1      346.85      317.70     17.51 o 
  11   2   1      673.09      660.33     26.17 o 
  12   2   1      760.20      810.82     49.25 o 
 -13   3   1       37.05       42.40     12.12 o 
 -12   3   1        0.16       -8.45      8.45 o 
 -11   3   1       33.76       34.93     12.06 o 
 -10   3   1       85.97       78.00     12.69 o 
  -9   3   1     1233.44     1194.40     32.90 o 
  -8   3   1     1694.80     1635.78     38.90 o 
  -7   3   1     2077.10     2063.85     44.36 o 
  -6   3   1     3995.56     4108.27     75.86 o 
  -5   3   1     5609.91     5564.87     97.56 o 
  -4   3   1     3190.52     3193.08     53.79 o 
  -3   3   1      106.94      116.77      5.57 o 
  -2   3   1     5831.05     6102.30     69.57 o 
  -1   3   1    14833.03    15614.67    199.35 o 
   0   3   1    11278.12    11599.77    232.74 o 
   1   3   1     9681.11     9844.41    139.57 o 
   2   3   1     2838.71     2828.50     35.17 o 
   3   3   1     3311.93     3476.98     42.97 o 
   4   3   1     6314.11     6507.91     76.56 o 
   5   3   1     6514.33     6683.55     92.68 o 
   6   3   1     3987.46     3993.37     51.22 o 
   7   3   1     1127.17     1128.74     20.19 o 
   8   3   1      394.15      400.48     13.94 o 
   9   3   1     1014.68      988.53     24.29 o 
  10   3   1      907.60      910.84     29.70 o 
  11   3   1      167.25      238.73     32.39 o 
 -13   4   1      781.13      712.44     23.10 o 
 -12   4   1      923.46      943.82     25.37 o 
 -11   4   1     1071.93     1081.58     26.43 o 
 -10   4   1     1484.23     1443.52     45.26 o 
  -9   4   1       19.13       33.11      9.67 o 
  -8   4   1      586.05      557.76     19.61 o 
  -7   4   1       39.30       24.54     13.67 o 
  -6   4   1      503.42      491.19     16.25 o 
  -5   4   1      786.54      931.00     18.73 o 
  -4   4   1     2314.73     2284.19     33.71 o 
  -3   4   1     8803.50     9636.93    127.22 o 
  -2   4   1     6380.13     6876.76     89.25 o 
  -1   4   1     2899.69     2968.94     50.76 o 
   0   4   1     7077.41     7381.97    116.20 o 
   1   4   1      514.08      451.12     20.25 o 
   2   4   1    10743.33    11756.71    132.79 o 
   3   4   1    10545.76    10883.82    124.54 o 
   4   4   1     5948.53     6135.33     73.58 o 
   5   4   1     5621.11     5669.24     69.53 o 
   6   4   1     5630.53     5689.11    130.85 o 
   7   4   1     4332.93     4453.43     58.28 o 
   8   4   1     4415.33     4500.72     70.11 o 
   9   4   1     2732.63     2644.90     57.65 o 
  10   4   1     2482.62     2503.21     88.61 o 
  11   4   1      910.32      914.91     50.50 o 
 -13   5   1     2854.12     2998.08     55.94 o 
 -12   5   1     3444.64     3448.64     60.50 o 
 -11   5   1     5426.46     5324.09    105.25 o 
 -10   5   1     1822.24     1687.46     42.87 o 
  -9   5   1     6423.18     6645.12    122.41 o 
  -8   5   1      518.24      519.24     19.09 o 
  -7   5   1     1195.73     1161.31     29.58 o 
  -5   5   1      605.39      561.43     11.95 o 
  -4   5   1      288.68      382.46      9.43 o 
  -3   5   1     1403.95     1551.83     24.76 o 
  -2   5   1     7194.83     7878.57    102.94 o 
  -1   5   1      552.71      534.32     15.39 o 
   0   5   1     1556.65     1762.31     34.72 o 
   1   5   1       61.96       79.55      4.76 o 
   2   5   1      464.06      433.56     10.91 o 
   3   5   1     2530.43     2568.40     35.04 o 
   4   5   1     2536.90     2549.65     35.50 o 
   5   5   1     3211.42     3294.12     44.70 o 
   6   5   1       43.65       30.85      6.99 o 
   7   5   1     4620.77     4755.51     75.95 o 
   8   5   1     3447.25     3446.75     77.52 o 
   9   5   1     2873.07     2944.05     96.29 o 
 -13   6   1     1089.40     1065.24     29.10 o 
 -12   6   1     1595.87     1552.70     44.13 o 
 -11   6   1     2039.59     2039.36     95.13 o 
 -10   6   1     2239.76     2230.36     52.48 o 
  -9   6   1     1405.19     1418.54     36.86 o 
  -8   6   1     7938.31     8047.96    250.23 o 
  -7   6   1     7345.99     6553.59    452.96 o 
  -6   6   1     5884.60     6476.23    114.69 o 
  -5   6   1     2420.74     2417.78     44.95 o 
  -4   6   1     7367.61     7899.04    140.42 o 
  -3   6   1     3933.40     3756.68     54.03 o 
  -2   6   1     4100.71     4229.29     72.28 o 
  -1   6   1      891.13      856.86     21.70 o 
   0   6   1     1104.66     1257.10     28.27 o 
   1   6   1     2598.67     2825.04     41.71 o 
   2   6   1       48.07       55.71      9.68 o 
   3   6   1       15.98       26.43      6.54 o 
   4   6   1      246.72      244.00      9.11 o 
   5   6   1      346.01      313.95     23.13 o 
   6   6   1     1566.47     1546.96     39.64 o 
   7   6   1      366.12      378.77     21.97 o 
   8   6   1     1225.90     1224.57     48.71 o 
 -13   7   1      297.37      298.54     20.47 o 
 -12   7   1       96.31       98.91     35.25 o 
 -11   7   1      314.49      319.20     18.33 o 
 -10   7   1     1176.48     1122.41     33.43 o 
  -9   7   1     4790.73     4774.90    109.45 o 
  -8   7   1     2412.92     2519.80     55.05 o 
  -7   7   1     4288.05     4305.27     82.07 o 
  -6   7   1     4206.32     4157.45    121.06 o 
  -5   7   1     5099.65     5424.99     76.85 o 
  -4   7   1     1810.41     1703.79     30.52 o 
  -3   7   1     5666.44     5654.72    133.57 o 
  -2   7   1     6632.76     6469.44    244.72 o 
  -1   7   1     6169.72     6201.73    175.43 o 
   0   7   1     7212.12     7384.58    121.38 o 
   1   7   1     5775.57     5665.10    113.50 o 
   2   7   1     3232.72     3198.97     60.50 o 
   3   7   1     1071.73     1035.23     27.33 o 
   4   7   1      575.25      510.35     18.82 o 
   5   7   1     1192.86     1181.93     34.09 o 
   6   7   1     3540.86     3633.02     76.05 o 
   7   7   1        2.39        4.37     11.62 o 
   8   7   1       25.93       22.03     17.03 o 
 -13   8   1      163.17      181.11     22.71 o 
 -12   8   1       76.30       88.55     39.63 o 
 -11   8   1        7.11       14.35     11.98 o 
 -10   8   1       19.26       11.24     10.21 o 
  -9   8   1       37.28       26.90      9.13 o 
  -8   8   1        7.93        4.87      7.89 o 
  -7   8   1      564.48      492.59     28.29 o 
  -6   8   1      720.75      659.57     32.81 o 
  -5   8   1     1308.07     1397.86     45.05 o 
  -4   8   1     5981.64     6097.19    145.48 o 
  -3   8   1     2091.62     2102.44     60.20 o 
  -2   8   1     4761.40     4675.36     82.34 o 
  -1   8   1     6912.50     6871.73    115.10 o 
   0   8   1     4451.85     4425.49     79.45 o 
   1   8   1     8890.91     8834.78    145.29 o 
   2   8   1     4386.50     4554.28     82.53 o 
   3   8   1     2383.76     2297.01     48.97 o 
   4   8   1     3274.59     3402.16     97.54 o 
   6   8   1     4375.19     4550.56    125.65 o 
   7   8   1     2014.17     2023.72     70.74 o 
   8   8   1      687.98      660.99     38.83 o 
 -12   9   1     1037.86     1075.40     52.40 o 
 -11   9   1      447.80      443.16     31.80 o 
 -10   9   1      221.39      233.25     23.82 o 
  -9   9   1     1165.01     1090.46     48.18 o 
  -8   9   1     1145.46     1099.04     48.59 o 
  -7   9   1      366.22      311.92     24.77 o 
  -6   9   1       28.80       58.95     16.73 o 
  -5   9   1        6.49       13.04      8.43 o 
  -4   9   1      246.70      254.92     13.73 o 
  -3   9   1      131.85      136.37     16.08 o 
  -2   9   1     1381.12     1341.06     39.99 o 
  -1   9   1     1513.93     1496.55     35.96 o 
   0   9   1     1193.92     1192.36     31.45 o 
   1   9   1     2521.11     2449.81     55.38 o 
   2   9   1     2808.66     2771.42     57.25 o 
   3   9   1     4368.67     4297.67     81.29 o 
   4   9   1     4624.01     4396.87    121.66 o 
   5   9   1     1590.74     1624.98     61.40 o 
   6   9   1     3135.91     3152.59     97.30 o 
   7   9   1     2148.64     2219.22     78.49 o 
 -12  10   1     1554.89     1484.68     65.62 o 
 -11  10   1     1878.51     1937.07     76.10 o 
 -10  10   1     1369.52     1396.01     60.62 o 
  -9  10   1     1224.54     1220.16     54.96 o 
  -8  10   1     4168.52     4083.28    124.81 o 
  -7  10   1     1711.09     1721.86     66.58 o 
  -6  10   1     1211.97     1217.60     53.42 o 
  -5  10   1      160.11      164.52     13.30 o 
  -4  10   1     1752.92     1734.37     42.79 o 
  -3  10   1      741.05      738.77     32.99 o 
  -2  10   1        7.37        1.78      8.08 o 
  -1  10   1        3.13       11.24     10.96 o 
   0  10   1        3.67        7.23      7.98 o 
   1  10   1      253.75      221.06     14.88 o 
   2  10   1        1.75        5.92      9.94 o 
   3  10   1       10.60       10.05     10.53 o 
   4  10   1      467.71      467.88     31.68 o 
   5  10   1       57.38       29.24     19.06 o 
   6  10   1     1763.53     1795.17     68.84 o 
 -11  11   1     1093.77     1219.27     60.03 o 
 -10  11   1     2274.03     2256.97     85.39 o 
  -9  11   1     2116.78     2220.35     83.90 o 
  -8  11   1     2400.50     2427.64     88.31 o 
  -7  11   1     2779.45     2750.39     95.46 o 
  -6  11   1     1538.67     1525.59     64.37 o 
  -5  11   1     2654.21     2625.66     86.41 o 
  -4  11   1     1119.67     1110.60     33.94 o 
  -3  11   1     8401.88     8173.05    198.30 o 
  -2  11   1     3046.75     2930.06     61.03 o 
  -1  11   1     1648.94     1539.96     39.28 o 
   0  11   1     1413.31     1390.09     37.30 o 
   1  11   1     1939.65     1869.30     45.52 o 
   2  11   1     1863.27     1843.56     46.01 o 
   3  11   1      433.00      413.93     30.79 o 
   4  11   1      110.92       99.74     22.93 o 
   5  11   1      212.63      164.53     27.39 o 
 -10  12   1      414.55      339.19     33.17 o 
  -9  12   1      499.53      509.38     39.42 o 
  -8  12   1     2459.25     2362.19     89.98 o 
  -7  12   1     1565.81     1543.87     68.30 o 
  -6  12   1      677.70      709.11     44.19 o 
  -5  12   1     2909.92     2886.34    101.11 o 
  -4  12   1     1705.03     1644.57     44.89 o 
  -3  12   1     4512.61     4304.45    118.74 o 
  -2  12   1     2169.95     2144.07     71.82 o 
  -1  12   1     1260.71     1237.27     35.78 o 
   0  12   1     1811.90     1734.71     44.30 o 
   1  12   1     1574.35     1614.04     43.32 o 
   2  12   1     3746.94     3736.71    113.02 o 
   3  12   1     1961.05     1903.67     72.59 o 
  -9  13   1        3.71       21.50     26.02 o 
  -8  13   1       57.64       68.48     25.43 o 
  -7  13   1        8.37        5.95     22.99 o 
  -6  13   1      502.37      518.85     38.65 o 
  -5  13   1      369.52      306.38     31.86 o 
  -4  13   1      103.77      115.33     16.95 o 
  -3  13   1     1264.85     1195.57     50.85 o 
  -2  13   1      716.20      741.56     39.96 o 
  -1  13   1     1003.03     1037.87     33.71 o 
   0  13   1     1658.00     1530.01     42.58 o 
   1  13   1     1959.93     1946.01     73.60 o 
   2  13   1     2926.84     2899.80     97.30 o 
  -6  14   1      605.20      586.20     44.42 o 
  -5  14   1        6.81       15.78     23.64 o 
  -4  14   1      404.39      401.60     37.22 o 
  -3  14   1       15.46       13.34     19.53 o 
  -2  14   1       37.78       36.32     21.14 o 
  -1  14   1       17.92       35.19     21.38 o 
   1 -14   2      741.85      806.53     44.90 o 
   2 -14   2      165.85      209.85     28.88 o 
   3 -14   2      208.52      293.34     32.22 o 
   5 -14   2       88.73      113.86     29.30 o 
   6 -14   2       14.73       31.26     27.09 o 
  -2 -13   2     1572.60     1627.30     66.87 o 
  -1 -13   2     2962.86     2920.88     95.93 o 
   0 -13   2     2239.01     2434.78     83.79 o 
   1 -13   2     2059.23     1997.10     72.95 o 
   2 -13   2     1232.43     1229.15     53.77 o 
   3 -13   2     1182.70     1316.57     55.14 o 
   4 -13   2      958.34     1018.23     46.69 o 
   5 -13   2     1633.34     1685.95     75.98 o 
   6 -13   2      324.81      307.45     33.29 o 
   7 -13   2      812.44      809.51     52.17 o 
   8 -13   2       68.50       48.89     27.21 o 
  -4 -12   2      163.10      165.07     28.52 o 
  -3 -12   2      663.06      703.10     41.33 o 
  -2 -12   2      477.71      468.41     33.94 o 
  -1 -12   2     3400.84     3300.27    102.72 o 
   0 -12   2     1978.60     1926.77     69.26 o 
   1 -12   2     4175.30     4047.55    116.24 o 
   2 -12   2     2882.84     2728.30     85.99 o 
   3 -12   2     3716.68     3737.72    107.13 o 
   4 -12   2     5014.20     4964.61    132.26 o 
   5 -12   2      817.29      788.31     47.94 o 
   6 -12   2     2809.13     2687.69     98.91 o 
   7 -12   2     1147.24     1182.70     60.44 o 
   8 -12   2      644.07      699.05     45.97 o 
   9 -12   2      641.44      625.21     44.13 o 
  -5 -11   2      329.44      285.36     28.58 o 
  -4 -11   2        6.58        9.94     17.57 o 
  -3 -11   2      301.45      304.24     26.92 o 
  -2 -11   2       94.34       87.89     21.08 o 
  -1 -11   2      400.37      328.71     25.84 o 
   0 -11   2      588.53      548.51     33.11 o 
   1 -11   2      558.47      530.46     31.80 o 
   2 -11   2     1069.73     1072.78     45.14 o 
   3 -11   2      469.45      491.16     28.82 o 
   4 -11   2     3505.59     3552.94     99.80 o 
   5 -11   2     1307.41     1256.25     59.07 o 
   6 -11   2     1140.37     1072.90     53.42 o 
   7 -11   2     1501.74     1633.19     69.32 o 
   8 -11   2     3090.42     3091.67    106.00 o 
   9 -11   2     2350.94     2352.79     88.55 o 
  10 -11   2     1088.12     1211.23     59.19 o 
  -7 -10   2     1803.85     1925.04     73.90 o 
  -6 -10   2     1217.69     1206.94     54.43 o 
  -5 -10   2     1381.08     1373.02     56.39 o 
  -4 -10   2     1323.77     1357.12     55.86 o 
  -3 -10   2     1562.07     1501.11     58.18 o 
  -2 -10   2     2760.26     2680.90     84.86 o 
  -1 -10   2      996.40      985.66     43.71 o 
   0 -10   2       47.84       39.42     14.23 o 
   1 -10   2      133.96      122.55     19.06 o 
   2 -10   2       54.12       50.74     13.93 o 
   3 -10   2        1.15        2.44     11.91 o 
   4 -10   2      514.29      499.80     27.21 o 
   5 -10   2     1620.31     1638.49     65.98 o 
   6 -10   2      426.71      409.52     30.37 o 
   7 -10   2      801.15      785.33     42.52 o 
   8 -10   2      506.35      536.54     35.25 o 
   9 -10   2     2519.96     2548.17     89.98 o 
  10 -10   2     2228.43     2358.20     85.57 o 
  11 -10   2      794.39      834.82     46.87 o 
  -8  -9   2     3134.75     3293.75     78.16 o 
  -7  -9   2     2740.00     2804.85     87.09 o 
  -6  -9   2     3327.56     3280.11     99.86 o 
  -5  -9   2     3449.88     3455.57    103.20 o 
  -4  -9   2     1454.74     1396.55     54.19 o 
  -3  -9   2     4087.41     4030.10    112.73 o 
  -2  -9   2     4462.46     4422.83    119.81 o 
  -1  -9   2     1673.41     1734.98     39.37 o 
   0  -9   2      831.01      838.03     37.93 o 
   1  -9   2      433.23      438.04     26.50 o 
   2  -9   2      424.21      412.73     25.01 o 
   3  -9   2     5875.04     5967.89    147.56 o 
   4  -9   2     1161.12     1223.56     44.13 o 
   5  -9   2     1032.52     1063.03     30.15 o 
   6  -9   2      478.21      471.21     30.61 o 
   7  -9   2      533.64      505.87     31.62 o 
   8  -9   2       25.73       45.02     16.97 o 
   9  -9   2      247.65      229.86     22.81 o 
  10  -9   2      707.01      748.29     40.97 o 
  11  -9   2      343.67      372.48     29.72 o 
  -9  -8   2      742.49      777.47     49.84 o 
  -8  -8   2      825.07      820.49     49.93 o 
  -7  -8   2     1013.19     1002.41     34.56 o 
  -6  -8   2      976.22     1038.37     72.44 o 
  -5  -8   2     4887.73     4884.90     97.29 o 
  -4  -8   2     1633.86     1546.26     41.89 o 
  -3  -8   2     3530.01     3569.37    100.10 o 
  -2  -8   2     3104.44     3049.02     58.34 o 
  -1  -8   2     4511.16     4442.84     92.39 o 
   0  -8   2     6156.32     6332.45    155.84 o 
   1  -8   2     3182.49     3061.00     84.74 o 
   2  -8   2     6157.00     6368.72    154.05 o 
   3  -8   2     4666.68     4577.72    114.75 o 
   4  -8   2     1682.15     1683.39     51.63 o 
   5  -8   2     3284.57     3273.87     52.11 o 
   6  -8   2     3683.22     3978.50     78.35 o 
   7  -8   2      882.30      883.37     27.34 o 
   8  -8   2     1341.83     1084.47    162.03 o 
   9  -8   2      121.92       67.29     17.86 o 
  10  -8   2      384.93      367.29     19.70 o 
  11  -8   2      551.22      565.73     25.18 o 
  12  -8   2        2.03        1.04     27.04 o 
  -9  -7   2       81.35      139.40     28.82 o 
  -8  -7   2      103.00      106.97     21.71 o 
  -7  -7   2       46.68       29.43     14.83 o 
  -6  -7   2      445.16      403.59     19.86 o 
  -5  -7   2      341.10      327.86     17.49 o 
  -4  -7   2     2734.70     2651.42     58.51 o 
  -3  -7   2     1210.27     1180.28     24.76 o 
  -2  -7   2     1311.00     1289.05     23.96 o 
  -1  -7   2     1655.90     1682.67     30.59 o 
   0  -7   2     2087.31     2093.19     41.43 o 
   1  -7   2     3225.26     3301.54     83.49 o 
   2  -7   2     2057.62     2195.81     43.12 o 
   3  -7   2     7356.42     7415.63    195.92 o 
   4  -7   2     8643.28     9230.95    151.73 o 
   5  -7   2     3716.58     3838.06     58.28 o 
   6  -7   2     2663.80     2820.08     93.82 o 
   8  -7   2     4107.15     4025.64    106.35 o 
   9  -7   2     1924.68     1948.85     47.71 o 
  10  -7   2     1199.14     1218.17     36.02 o 
  11  -7   2     1379.45     1413.91     41.07 o 
  12  -7   2      544.23      542.04     25.57 o 
 -10  -6   2     1492.60     1506.47     65.86 o 
  -9  -6   2     1155.25     1207.48     55.44 o 
  -8  -6   2     1397.43     1384.86     31.98 o 
  -7  -6   2     2244.45     2328.92     44.01 o 
  -6  -6   2      722.99      747.13     20.69 o 
  -5  -6   2     1340.84     1372.67     30.28 o 
  -4  -6   2      227.65      230.65      8.81 o 
  -3  -6   2      367.02      368.82     10.25 o 
  -2  -6   2       73.75       67.40      8.38 o 
  -1  -6   2      287.15      309.50      9.60 o 
   0  -6   2      264.13      274.87     10.93 o 
   1  -6   2     1664.58     1785.27     54.96 o 
   2  -6   2      485.69      493.57     14.75 o 
   3  -6   2     3735.71     4012.97     80.81 o 
   4  -6   2     1587.32     1481.11     26.38 o 
   5  -6   2     4425.22     4608.51     66.97 o 
   6  -6   2      566.95      493.46     17.83 o 
   7  -6   2      552.24      567.95     20.01 o 
   8  -6   2     1360.59     1393.83     51.69 o 
   9  -6   2     4063.01     3922.96     84.38 o 
  10  -6   2     4104.19     4060.63    131.07 o 
  11  -6   2     1895.19     1836.72     57.77 o 
  12  -6   2     2260.36     2282.38     69.52 o 
 -11  -5   2     1452.27     1509.13     46.65 o 
 -10  -5   2     1379.05     1386.14     42.53 o 
  -9  -5   2     1848.06     1872.01     49.33 o 
  -8  -5   2     2325.79     2398.16     56.40 o 
  -7  -5   2     2538.57     2585.90     46.14 o 
  -6  -5   2    14712.93    14783.86    273.66 o 
  -5  -5   2     2599.69     2692.72     37.53 o 
  -4  -5   2     4415.17     4401.07     55.39 o 
  -3  -5   2     6619.59     6741.19     80.17 o 
  -2  -5   2    12037.74    12803.50    162.07 o 
  -1  -5   2     6160.96     6676.11     88.60 o 
   0  -5   2     1478.62     1435.43     29.67 o 
   1  -5   2       33.77       29.29      4.93 o 
   2  -5   2        3.03        2.51      6.10 o 
   3  -5   2     3042.02     3560.05     62.13 o 
   4  -5   2      179.35      173.83      6.94 o 
   5  -5   2      786.30      806.45     16.45 o 
   6  -5   2     2781.45     2746.84     55.50 o 
   7  -5   2     2357.03     2370.77     50.68 o 
   8  -5   2     3054.52     2924.92    120.38 o 
   9  -5   2      538.40      520.60     20.46 o 
  10  -5   2     3794.86     3818.81     63.18 o 
  11  -5   2     1218.83     1274.55     30.22 o 
  12  -5   2     1913.83     1971.42     51.48 o 
  13  -5   2     1154.32     1156.80     52.17 o 
 -11  -4   2      762.76      801.89     31.93 o 
 -10  -4   2     1286.90     1354.33     40.70 o 
  -9  -4   2     2407.64     2412.90     57.62 o 
  -8  -4   2     1743.91     1766.79     35.27 o 
  -7  -4   2     4948.15     4827.52     74.20 o 
  -6  -4   2     2219.08     2242.85     61.03 o 
  -5  -4   2     4334.38     4545.41     56.82 o 
  -4  -4   2     4350.32     4369.14     54.04 o 
  -3  -4   2     5665.96     5757.18     68.43 o 
  -2  -4   2     5965.21     5825.68     68.73 o 
  -1  -4   2    16321.15    17247.42    192.01 o 
   0  -4   2     2365.16     2359.08     43.03 o 
   1  -4   2     1924.14     1865.61     50.62 o 
   2  -4   2     7199.06     6549.47    772.89 o 
   3  -4   2     1593.75     1425.54     28.42 o 
   4  -4   2     2816.55     3053.49     44.75 o 
   5  -4   2     2748.26     2737.82     41.01 o 
   6  -4   2      866.36      830.39     22.86 o 
   7  -4   2      208.05      221.13     18.40 o 
   8  -4   2     1351.48     1333.63     34.07 o 
   9  -4   2       24.56       30.77      7.29 o 
  10  -4   2        3.66        5.55      7.41 o 
  11  -4   2      522.59      490.32     22.46 o 
  12  -4   2      428.52      409.11     22.07 o 
  13  -4   2      708.69      697.93     30.02 o 
 -12  -3   2       11.34       18.31     15.45 o 
 -11  -3   2      143.35      193.01     20.22 o 
 -10  -3   2       93.13      116.88     15.83 o 
  -9  -3   2        5.45       13.71      9.46 o 
  -8  -3   2      952.49      894.95     22.10 o 
  -7  -3   2        6.73        6.83      5.30 o 
  -6  -3   2     1847.29     1817.34     26.90 o 
  -5  -3   2     3018.35     3053.43     45.83 o 
  -4  -3   2     7139.24     7626.17     88.49 o 
  -3  -3   2     2004.73     1944.12     25.90 o 
  -2  -3   2      845.30      854.65     16.48 o 
  -1  -3   2       60.44       83.21      7.84 o 
   0  -3   2     5704.47     6112.52    211.79 o 
   1  -3   2    11825.61    12791.37    202.08 o 
   2  -3   2     8579.29     8908.96    194.73 o 
   3  -3   2    19827.16    20112.86    380.93 o 
   4  -3   2    11664.97    12128.80    159.52 o 
   5  -3   2     6897.24     7275.43     98.61 o 
   6  -3   2     6716.63     7032.62    140.65 o 
   7  -3   2     9602.57     9486.05    130.12 o 
   8  -3   2     2459.31     2405.30     41.36 o 
   9  -3   2     1200.52     1233.53     26.91 o 
  10  -3   2      160.53      144.27     11.28 o 
  11  -3   2       64.54       57.06     13.05 o 
  12  -3   2       42.18       13.86     12.90 o 
  13  -3   2      119.59       82.06     23.34 o 
 -12  -2   2     1785.91     1882.42     52.64 o 
 -11  -2   2     1278.71     1249.50     38.86 o 
 -10  -2   2      962.38      938.92     40.67 o 
  -9  -2   2     1303.52     1365.48     37.87 o 
  -8  -2   2      945.97      959.42     21.15 o 
  -7  -2   2       39.21       40.77      8.72 o 
  -6  -2   2       31.82       20.48      5.73 o 
  -5  -2   2       59.33       54.88      7.01 o 
  -4  -2   2      840.15      941.09     17.29 o 
  -3  -2   2      587.80      613.29     10.26 o 
  -2  -2   2     1936.96     2077.98     26.14 o 
  -1  -2   2      389.62      425.39      9.36 o 
   0  -2   2      560.74      545.06     11.00 o 
   1  -2   2    31372.25    32735.45    740.08 o 
   2  -2   2     3055.51     3202.64     44.51 o 
   3  -2   2     2485.87     2453.13     35.36 o 
   4  -2   2    13166.80    13872.37    181.57 o 
   5  -2   2    13989.37    14215.33    220.23 o 
   6  -2   2     8977.21     9251.73    132.83 o 
   7  -2   2     3274.05     3181.53     49.98 o 
   8  -2   2     6220.15     6197.27     89.87 o 
   9  -2   2     8055.29     8208.63    117.04 o 
  10  -2   2     3472.85     3463.30     57.83 o 
  11  -2   2     1710.76     1754.50     45.75 o 
  12  -2   2     1304.58     1335.11     40.04 o 
 -13  -1   2     1384.88     1539.74     47.95 o 
 -12  -1   2     1989.68     1976.30     53.73 o 
 -11  -1   2     3764.85     3603.35     78.96 o 
 -10  -1   2     7344.97     6930.44    130.91 o 
  -9  -1   2     2994.97     3144.83     51.21 o 
  -8  -1   2     2462.76     2476.38     41.26 o 
  -7  -1   2     2019.33     2097.04     29.73 o 
  -6  -1   2     2227.38     2307.00     32.95 o 
  -5  -1   2     1078.08     1048.70     16.83 o 
  -4  -1   2     1448.94     1444.35     19.79 o 
  -3  -1   2       55.84       47.54      3.78 o 
  -2  -1   2      184.48      182.36      4.25 o 
  -1  -1   2       24.29       34.58      8.71 o 
   0  -1   2     1232.27     1411.56     20.22 o 
   1  -1   2      117.63      124.49     18.07 o 
   2  -1   2      166.76      194.00      6.18 o 
   3  -1   2        7.17        9.49      2.30 o 
   4  -1   2      769.80      733.86     11.76 o 
   5  -1   2     1875.31     1834.16     24.75 o 
   6  -1   2     7936.22     8380.01     96.88 o 
   7  -1   2     2922.79     2889.19     46.09 o 
   8  -1   2     1020.80     1031.34     22.80 o 
   9  -1   2     4124.79     4118.91     64.95 o 
  10  -1   2     2915.78     2908.74     62.62 o 
  11  -1   2     2411.86     2502.03     70.33 o 
  12  -1   2     2705.20     2629.15     62.05 o 
 -13   0   2      551.32      602.09     48.92 o 
 -12   0   2      584.16      596.08     26.56 o 
 -11   0   2     1432.26     1413.18     43.53 o 
 -10   0   2     2805.81     2871.09     49.01 o 
  -9   0   2     5293.59     5238.95     77.95 o 
  -8   0   2     1708.69     1793.98     32.23 o 
  -7   0   2      680.43      669.31     12.91 o 
  -6   0   2     4393.39     4715.77     63.03 o 
  -5   0   2    14183.64    14882.49    211.47 o 
  -4   0   2    21433.58    22048.86    527.21 o 
  -3   0   2    13747.78    14978.10    195.29 o 
  -2   0   2    10023.98    10825.10    141.81 o 
  -1   0   2    15851.29    16091.26    242.85 o 
   0   0   2    14237.46    14806.07    165.24 o 
   1   0   2     1327.55     1462.73     21.11 o 
   2   0   2       18.05       30.95      2.10 o 
   3   0   2      341.80      354.98      9.29 o 
   4   0   2      706.98      751.27     12.16 o 
   5   0   2      428.05      468.29      9.52 o 
   6   0   2      294.35      308.39      9.29 o 
   7   0   2      937.25      957.62     20.64 o 
   8   0   2      248.78      236.52     12.68 o 
   9   0   2      932.65      934.83     22.52 o 
  10   0   2      690.16      634.91     24.08 o 
  11   0   2     1390.18     1395.40     64.76 o 
  12   0   2     1673.13     1741.50     48.68 o 
 -13   1   2      101.08      124.98     32.36 o 
 -12   1   2      128.30      135.21     25.43 o 
 -11   1   2      128.49      102.24     17.60 o 
 -10   1   2      150.77      143.00      9.64 o 
  -9   1   2      253.17      264.18     11.27 o 
  -8   1   2     4928.19     4965.75    109.15 o 
  -7   1   2     3765.84     3824.11     94.77 o 
  -6   1   2     3951.44     3940.28     56.71 o 
  -5   1   2    15290.82    16397.93    214.58 o 
  -4   1   2    11575.30    11621.94    152.90 o 
  -3   1   2     8561.73     8486.16    112.23 o 
  -2   1   2     8989.89     9290.23    103.86 o 
  -1   1   2     9419.58     9739.09    139.22 o 
   0   1   2    13009.19    14039.60    156.09 o 
   1   1   2     5259.33     5653.93     64.43 o 
   2   1   2     6473.38     6408.69    168.94 o 
   3   1   2     7151.39     6795.49    272.76 o 
   4   1   2     5983.65     5998.05     80.37 o 
   5   1   2     7677.36     7927.33     91.74 o 
   6   1   2     1417.09     1378.00     21.20 o 
   7   1   2     2095.76     2107.90     30.23 o 
   8   1   2     1813.59     1806.56     33.57 o 
   9   1   2        2.10       -2.01      9.29 o 
  10   1   2      327.97      282.92     19.95 o 
  11   1   2        4.22       -4.75     11.53 o 
  12   1   2       21.11       28.28     14.38 o 
 -13   2   2      533.71      562.41     26.60 o 
 -12   2   2      337.48      325.66     19.47 o 
 -11   2   2      214.29      189.44     11.40 o 
 -10   2   2      472.44      435.00     14.91 o 
  -9   2   2      732.47      710.84     23.92 o 
  -8   2   2      149.43      148.24     11.43 o 
  -7   2   2       80.52      107.13      9.40 o 
  -6   2   2        8.09        5.50      4.89 o 
  -5   2   2      800.82      796.32     14.47 o 
  -4   2   2     3143.87     3195.95     45.23 o 
  -3   2   2    10170.97    10556.71    187.61 o 
  -2   2   2     5302.65     5700.11     65.00 o 
  -1   2   2      226.90      197.56     12.08 o 
   0   2   2    65249.57    55176.03   2436.18 o 
   1   2   2    19907.85    19561.62    244.56 o 
   2   2   2    10685.20    10433.66    116.99 o 
   3   2   2     9424.32     9474.05    107.45 o 
   4   2   2    10836.45    11152.17    128.76 o 
   5   2   2    11187.81    11384.06    129.81 o 
   6   2   2     7191.46     7113.80     84.67 o 
   7   2   2     4624.33     4629.82     58.69 o 
   8   2   2     3594.88     3531.53     56.65 o 
   9   2   2     3521.31     3486.55     70.52 o 
  10   2   2      674.77      723.70     26.34 o 
  11   2   2      816.39      824.59     30.25 o 
 -13   3   2     1242.93     1252.09     40.58 o 
 -12   3   2     1865.95     1908.75     39.17 o 
 -11   3   2     2428.56     2384.42     58.06 o 
 -10   3   2     2781.24     2829.81     62.50 o 
  -9   3   2      503.35      485.13     19.67 o 
  -8   3   2     1773.71     1728.97     40.50 o 
  -7   3   2     1947.98     1838.76     40.75 o 
  -6   3   2     2895.51     2891.43     60.71 o 
  -5   3   2     1054.96     1182.59     26.81 o 
  -4   3   2      269.40      242.12      7.30 o 
  -3   3   2      294.08      286.61      7.11 o 
  -2   3   2      491.88      485.87      8.52 o 
  -1   3   2     1650.04     1866.21     27.23 o 
   0   3   2      298.05      266.77      8.85 o 
   1   3   2     1076.28     1004.94     17.01 o 
   2   3   2     5647.94     6129.61     71.35 o 
   3   3   2     6003.54     6282.83     73.68 o 
   4   3   2     5328.04     5402.10     65.06 o 
   5   3   2    17493.01    17932.97    234.42 o 
   6   3   2     9857.20     9764.86    114.23 o 
   7   3   2     3636.30     3602.85     48.27 o 
   8   3   2     2741.05     2747.03     57.56 o 
   9   3   2     2877.24     2931.17     62.35 o 
  10   3   2     2007.33     2045.77     50.11 o 
  11   3   2     2426.40     2484.05     58.96 o 
 -13   4   2     3154.68     3296.33     59.36 o 
 -12   4   2     2639.49     2638.62     49.06 o 
 -11   4   2     2253.93     2237.66     54.41 o 
 -10   4   2     3115.09     3076.17     66.60 o 
  -9   4   2     9247.51     9059.21    161.02 o 
  -8   4   2     1012.32      989.37     27.83 o 
  -7   4   2     2045.36     2059.23     44.36 o 
  -6   4   2     3206.41     3150.24     45.96 o 
  -5   4   2     7503.47     7711.01    125.42 o 
  -4   4   2     5054.21     5080.22     69.73 o 
  -3   4   2     5961.07     6254.79     72.39 o 
  -2   4   2     1575.26     1411.07     19.38 o 
  -1   4   2     4808.04     4881.42     65.40 o 
   0   4   2      307.75      262.52      7.36 o 
   1   4   2     2539.87     2871.47     41.22 o 
   2   4   2     1592.01     1622.38     30.11 o 
   3   4   2       79.97       84.46      5.27 o 
   4   4   2      699.34      718.46     14.22 o 
   5   4   2     2989.06     2961.53     40.34 o 
   6   4   2       90.24       87.18     12.86 o 
   7   4   2     1134.05     1108.71     21.06 o 
   8   4   2      711.09      680.73     29.66 o 
   9   4   2     2732.99     2746.60     60.24 o 
  10   4   2     1616.57     1675.98     44.51 o 
 -13   5   2      600.55      583.78     23.07 o 
 -12   5   2      871.90      862.01     30.80 o 
 -11   5   2      948.17      893.69     30.12 o 
 -10   5   2      116.44       85.27     14.32 o 
  -9   5   2     3921.41     3914.44     78.34 o 
  -8   5   2     5696.96     5741.06    105.97 o 
  -7   5   2     4295.60     4264.32     80.45 o 
  -6   5   2     3584.66     3681.85     55.80 o 
  -5   5   2     4088.90     3832.08     68.08 o 
  -4   5   2    17427.40    18403.33    247.38 o 
  -3   5   2     5092.55     5165.86     61.40 o 
  -2   5   2    14923.86    15292.55    194.44 o 
  -1   5   2    16761.44    17329.86    491.25 o 
   0   5   2    14335.22    14448.87    222.33 o 
   1   5   2    12418.93    12948.17    166.24 o 
   2   5   2     7099.15     7173.88    106.46 o 
   3   5   2     2913.78     2880.09     43.82 o 
   4   5   2     1912.93     1932.68     29.00 o 
   5   5   2      145.37      142.37      7.55 o 
   6   5   2      427.16      409.96     12.12 o 
   7   5   2       12.83       -1.37      7.03 o 
   8   5   2      104.73      112.54     42.01 o 
   9   5   2      981.53      984.94     31.30 o 
 -13   6   2       17.23       13.25     14.23 o 
 -12   6   2       97.55       82.89     24.24 o 
 -11   6   2       63.11       53.84     11.91 o 
 -10   6   2      239.22      232.99     14.81 o 
  -9   6   2     2446.92     2423.08     70.60 o 
  -8   6   2      870.60      820.30     31.29 o 
  -7   6   2     2780.34     2786.53     67.20 o 
  -6   6   2     5635.84     5729.36     80.13 o 
  -5   6   2     3049.46     2912.54     43.69 o 
  -4   6   2     6579.67     7031.86     96.03 o 
  -3   6   2     6246.15     6251.90     73.99 o 
  -2   6   2     8210.81     8232.13    131.77 o 
  -1   6   2     7296.84     7081.89    115.35 o 
   0   6   2    21251.11    21441.10    326.88 o 
   1   6   2     1539.97     1373.79     28.95 o 
   2   6   2     2968.36     2927.54     44.37 o 
   3   6   2     2421.95     2433.73     39.18 o 
   4   6   2     2718.23     2616.96     51.85 o 
   5   6   2     5084.85     5118.27     76.15 o 
   6   6   2     2674.79     2656.79     46.05 o 
   7   6   2     2938.34     3003.64     60.98 o 
   8   6   2     1184.90     1194.51     33.47 o 
 -13   7   2      588.00      581.15     27.66 o 
 -12   7   2     1057.33     1006.71     34.09 o 
 -11   7   2     2284.26     2225.02     54.21 o 
 -10   7   2     1128.76     1119.71     33.26 o 
  -8   7   2      114.41       99.39     21.71 o 
  -7   7   2      211.30      205.51     11.88 o 
  -6   7   2      178.13      184.29     10.80 o 
  -5   7   2       87.32      112.63      6.81 o 
  -4   7   2     3096.62     3273.99     61.41 o 
  -3   7   2     1374.68     1301.81     28.63 o 
  -2   7   2     2981.32     2980.99     55.70 o 
  -1   7   2     1129.94     1126.29     27.60 o 
   0   7   2     1639.12     1626.33     36.06 o 
   1   7   2     3584.59     3559.85     65.95 o 
   2   7   2     7431.02     7531.87    125.47 o 
   3   7   2     4929.15     4999.77     88.80 o 
   4   7   2     2606.66     2607.93     53.56 o 
   5   7   2     7172.73     7327.37    125.23 o 
   6   7   2     1808.96     1824.96     43.32 o 
   7   7   2     3776.01     3931.31     76.90 o 
   8   7   2     2134.42     2216.12     74.38 o 
 -13   8   2     2214.41     2323.94     67.35 o 
 -12   8   2     1195.10     1214.13     38.65 o 
 -11   8   2     2758.28     2746.90     63.59 o 
 -10   8   2     4063.64     3895.05     80.80 o 
  -9   8   2     1888.06     1952.58     50.94 o 
  -8   8   2     2309.63     2181.16     72.59 o 
  -7   8   2     4237.81     4109.66    118.03 o 
  -6   8   2     4183.17     4172.55    118.03 o 
  -5   8   2     4094.13     4122.72    105.52 o 
  -4   8   2      340.87      339.27     14.35 o 
  -3   8   2      755.98      709.14     18.05 o 
  -2   8   2      212.01      209.02     14.32 o 
  -1   8   2        8.34       21.35     16.47 o 
   0   8   2      396.49      441.41     17.52 o 
   1   8   2        3.84       17.56      7.98 o 
   2   8   2      591.26      578.02     23.13 o 
   3   8   2     2371.52     2275.00     49.53 o 
   4   8   2     1731.78     1732.12     41.62 o 
   5   8   2     1362.78     1385.50     37.11 o 
   6   8   2      668.39      635.84     24.88 o 
   7   8   2     2970.73     3071.90     95.16 o 
   8   8   2     1916.09     1939.57     71.64 o 
 -12   9   2     1574.17     1592.94     66.93 o 
 -11   9   2     2133.28     1967.68     73.96 o 
 -10   9   2     1149.97     1123.39     51.03 o 
  -9   9   2     6426.78     6165.24    170.85 o 
  -8   9   2     4344.02     4376.86    127.79 o 
  -7   9   2     5833.70     5942.76    163.58 o 
  -6   9   2     3597.55     3679.30    109.75 o 
  -5   9   2     1888.47     1968.00     44.10 o 
  -4   9   2     4390.67     4225.45    151.94 o 
  -3   9   2     4142.27     4000.25     84.86 o 
  -2   9   2     4436.57     4303.14     78.97 o 
  -1   9   2     2847.74     2722.47     55.40 o 
   0   9   2      487.05      445.25     18.52 o 
   1   9   2      498.82      481.72     19.72 o 
   2   9   2      630.41      625.35     22.95 o 
   3   9   2      393.38      358.54     18.27 o 
   4   9   2        1.24        7.17     10.09 o 
   5   9   2     1087.69     1062.50     33.16 o 
   6   9   2        2.74      -16.73     16.73 o 
   7   9   2      760.83      692.32     40.91 o 
 -12  10   2       13.75        6.07     20.31 o 
 -11  10   2      543.46      541.84     36.50 o 
 -10  10   2      242.16      240.16     24.18 o 
  -9  10   2     1206.39     1149.65     52.28 o 
  -8  10   2      735.77      730.73     40.79 o 
  -7  10   2     1464.67     1458.12     59.31 o 
  -6  10   2     2383.98     2339.62     80.87 o 
  -5  10   2     1074.94     1053.29     30.24 o 
  -4  10   2     8256.46     8117.78    143.62 o 
  -3  10   2     2716.26     2642.16     67.74 o 
  -2  10   2    11756.85    11476.35    186.98 o 
  -1  10   2     5368.16     5169.52     93.95 o 
   0  10   2     3304.49     3358.58     67.27 o 
   1  10   2     4737.80     4649.72    119.22 o 
   2  10   2     1982.78     1968.02     47.18 o 
   3  10   2     1279.25     1266.83     36.12 o 
   4  10   2     1370.24     1398.20     44.84 o 
   5  10   2      419.44      407.55     31.62 o 
   6  10   2      209.59      154.17     26.44 o 
 -11  11   2      186.43      192.88     31.86 o 
 -10  11   2       18.35       18.82     19.35 o 
  -9  11   2       90.70       80.03     23.05 o 
  -8  11   2        3.98       14.95     16.73 o 
  -7  11   2      342.56      294.23     27.51 o 
  -6  11   2      461.61      453.53     32.63 o 
  -5  11   2     1083.25     1072.02     32.16 o 
  -4  11   2     1710.07     1687.74     61.60 o 
  -3  11   2     1810.08     1735.80     59.01 o 
  -2  11   2     1751.69     1721.26     45.20 o 
  -1  11   2     2308.76     2262.98     51.68 o 
   0  11   2     2184.77     2106.07     49.48 o 
   1  11   2     3262.79     3201.99     67.32 o 
   2  11   2     2068.25     1999.33     48.82 o 
   3  11   2     3144.38     3091.39     67.40 o 
   4  11   2     1231.97     1257.74     56.15 o 
   5  11   2     1318.79     1346.46     59.85 o 
 -10  12   2      748.57      746.86     46.27 o 
  -9  12   2      997.67     1085.28     56.75 o 
  -8  12   2      982.69      964.81     51.87 o 
  -7  12   2      853.44      804.15     46.87 o 
  -6  12   2      337.71      358.49     31.92 o 
  -5  12   2       30.76       39.66     19.65 o 
  -4  12   2      127.84      146.52     41.71 o 
  -3  12   2      292.48      289.05     24.24 o 
  -2  12   2     1491.71     1426.50     38.99 o 
  -1  12   2      379.86      353.17     29.27 o 
   0  12   2      610.53      563.94     28.64 o 
   1  12   2      466.25      444.03     21.95 o 
   2  12   2     1548.64     1456.56     41.50 o 
   3  12   2     1777.05     1827.80     71.46 o 
  -9  13   2     1541.96     1534.58     72.65 o 
  -8  13   2     2840.32     2899.15    106.24 o 
  -7  13   2     1538.85     1519.10     69.26 o 
  -6  13   2     1371.64     1362.78     65.15 o 
  -5  13   2      889.15      824.16     47.88 o 
  -4  13   2      520.85      555.38     25.94 o 
  -3  13   2      369.64      373.26     21.72 o 
  -2  13   2      400.85      385.30     21.01 o 
  -1  13   2      142.87      104.90     16.13 o 
   0  13   2        2.74       10.27     13.85 o 
   1  13   2       38.45       25.32     14.15 o 
  -6  14   2     1840.18     1872.76     82.48 o 
  -5  14   2     1316.13     1258.57     63.60 o 
  -4  14   2     1673.98     1687.89     48.74 o 
  -3  14   2     1734.35     1673.98     49.20 o 
  -2  14   2     1245.11     1321.16     58.00 o 
   1 -14   3     1872.60     2040.09     77.71 o 
   2 -14   3     2851.94     2929.22     97.07 o 
   3 -14   3     1555.97     1649.51     66.93 o 
   5 -14   3      882.76      908.30     56.81 o 
  -2 -13   3      148.55      114.39     26.68 o 
  -1 -13   3      363.61      363.13     30.49 o 
   0 -13   3      457.02      421.31     33.05 o 
   1 -13   3     1142.49     1130.78     52.46 o 
   2 -13   3     1393.89     1407.68     58.66 o 
   3 -13   3      841.22      881.74     44.24 o 
   5 -13   3     1346.32     1307.82     66.46 o 
   6 -13   3     2013.58     1989.83     85.16 o 
   7 -13   3     1978.25     1997.63     86.58 o 
  -4 -12   3      765.05      825.71     46.75 o 
  -3 -12   3      688.73      612.34     38.23 o 
  -2 -12   3      208.72      186.45     28.82 o 
  -1 -12   3       13.74       20.31     17.15 o 
   0 -12   3        3.84       12.15     17.09 o 
   1 -12   3      122.02      103.44     21.62 o 
   2 -12   3      117.44      158.94     24.24 o 
   3 -12   3       33.30       53.65     17.86 o 
   4 -12   3      384.73      411.60     29.48 o 
   5 -12   3      223.49      256.30     36.03 o 
   6 -12   3     2103.92     1994.06     82.18 o 
   7 -12   3      608.34      734.72     47.34 o 
   8 -12   3     1054.86     1036.39     56.93 o 
   9 -12   3     1141.60     1300.91     65.27 o 
  -5 -11   3     1892.07     1986.02     75.33 o 
  -4 -11   3     1655.95     1606.28     64.61 o 
  -3 -11   3     1929.30     1993.53     73.54 o 
  -2 -11   3     3399.14     3217.62     99.74 o 
  -1 -11   3     2586.05     2471.29     81.88 o 
   0 -11   3     1000.07     1023.11     46.63 o 
   1 -11   3     1486.12     1473.07     56.75 o 
   2 -11   3     2636.63     2619.98     82.48 o 
   3 -11   3      346.39      362.89     26.98 o 
   4 -11   3      115.53      121.24     21.85 o 
   5 -11   3        0.62      -13.93     16.38 o 
   6 -11   3       92.60      119.81     26.26 o 
   7 -11   3      464.99      452.22     34.48 o 
   8 -11   3      742.28      786.70     46.09 o 
   9 -11   3     1231.83     1238.26     60.09 o 
  10 -11   3      617.60      643.07     42.76 o 
  -7 -10   3     1274.81     1215.69     56.10 o 
  -6 -10   3     1692.64     1693.64     67.17 o 
  -5 -10   3     1006.60      963.15     46.63 o 
  -4 -10   3      679.14      633.72     36.38 o 
  -3 -10   3     2112.39     2032.47     71.22 o 
  -2 -10   3     3726.74     3838.71    111.18 o 
  -1 -10   3     5067.01     4998.37    135.59 o 
   0 -10   3     3388.42     3333.86     97.78 o 
   1 -10   3     2877.87     2908.50     87.18 o 
   2 -10   3      504.50      511.17     29.83 o 
   3 -10   3     4626.14     4786.56    126.01 o 
   4 -10   3     3127.17     3271.69     92.42 o 
   5 -10   3      650.91      626.40     37.93 o 
   6 -10   3     1004.14      975.06     48.29 o 
   7 -10   3      860.45      825.47     44.42 o 
   8 -10   3      138.40      203.30     27.99 o 
   9 -10   3      136.38      181.80     29.18 o 
  10 -10   3        5.98        1.91     19.17 o 
  11 -10   3        0.23        0.48     21.14 o 
  -8  -9   3        9.03        8.93     18.58 o 
  -7  -9   3      149.78      135.05     47.34 o 
  -6  -9   3       50.38       30.08     14.35 o 
  -5  -9   3      104.45       69.26     17.57 o 
  -4  -9   3       66.36       25.25     15.78 o 
  -3  -9   3      784.54      799.63     39.66 o 
  -2  -9   3     1888.07     1755.81     61.69 o 
  -1  -9   3     2431.71     2521.19     78.25 o 
   0  -9   3     2341.32     2345.70     73.07 o 
   1  -9   3     1656.61     1646.65     56.15 o 
   2  -9   3     8677.72     8514.93    203.06 o 
   3  -9   3     6638.86     6762.51    164.89 o 
   4  -9   3     7053.56     7096.23    170.73 o 
   5  -9   3     6443.28     6370.59    116.02 o 
   6  -9   3     3354.58     3248.17    102.31 o 
   7  -9   3     1488.76     1604.31     61.93 o 
   8  -9   3     2773.78     2754.09     91.05 o 
   9  -9   3     1429.40     1477.89     59.79 o 
  10  -9   3      742.17      794.74     42.22 o 
  11  -9   3      818.67      921.82     46.81 o 
  -9  -8   3      320.47      290.78     33.82 o 
  -8  -8   3       56.31       36.58     14.95 o 
  -7  -8   3     1171.33     1195.74     38.72 o 
  -6  -8   3     1815.80     1741.32     47.17 o 
  -5  -8   3      457.63      427.88     21.44 o 
  -4  -8   3      942.27      951.05     31.56 o 
  -3  -8   3      606.26      547.38     30.97 o 
  -2  -8   3      419.64      418.09     26.32 o 
  -1  -8   3      186.02      173.23     17.57 o 
   0  -8   3      189.26      198.72     17.81 o 
   1  -8   3     1048.80     1020.14     39.30 o 
   2  -8   3     1461.35     1483.25     49.43 o 
   3  -8   3     6916.91     6814.44    163.16 o 
   4  -8   3     2458.63     2482.91     49.83 o 
   5  -8   3     1975.38     1948.73     48.43 o 
   6  -8   3     2824.90     3053.32     64.47 o 
   7  -8   3     3666.48     3639.87     74.68 o 
   8  -8   3     4195.29     4324.89     87.18 o 
   9  -8   3     3727.40     3722.67     98.20 o 
  10  -8   3     4248.75     4275.22     89.28 o 
  11  -8   3     2272.57     2484.21     88.19 o 
  12  -8   3     1514.57     1533.03     62.53 o 
  -9  -7   3     1430.16     1421.14     65.15 o 
  -8  -7   3     3083.77     3319.52     74.04 o 
  -7  -7   3     3300.76     3333.17    133.84 o 
  -6  -7   3     3563.65     3497.13     74.45 o 
  -5  -7   3     3605.14     3566.57     74.63 o 
  -4  -7   3      226.43      221.59     11.68 o 
  -3  -7   3     1917.52     1761.70     33.94 o 
  -2  -7   3      839.81      826.86     18.10 o 
  -1  -7   3      214.79      205.39     11.39 o 
   0  -7   3       59.50       65.88     10.90 o 
   1  -7   3      737.44      683.92     26.44 o 
   2  -7   3       74.05       94.96     18.88 o 
   3  -7   3      154.97      163.38     10.33 o 
   4  -7   3      276.13      267.34     12.12 o 
   5  -7   3      823.83      847.66     19.57 o 
   6  -7   3     1142.81     1055.21     42.10 o 
   7  -7   3      636.37      687.57     23.45 o 
   8  -7   3     2549.50     2504.90     89.20 o 
   9  -7   3     1607.24     1662.57     43.15 o 
  10  -7   3     2021.22     1974.78     49.77 o 
  11  -7   3     3719.56     3720.75    133.72 o 
  12  -7   3      868.94      901.14     33.50 o 
 -10  -6   3      577.40      568.40     39.12 o 
  -9  -6   3      929.38     1017.04     35.10 o 
  -8  -6   3     1618.34     1583.09     35.05 o 
  -7  -6   3     2368.28     2355.84     44.54 o 
  -6  -6   3     5655.30     5693.95     87.22 o 
  -5  -6   3     4424.85     4423.26     69.73 o 
  -4  -6   3     5261.62     5319.62     87.45 o 
  -3  -6   3     6836.64     7000.26    157.74 o 
  -2  -6   3     8777.75     9077.84    106.23 o 
  -1  -6   3    11173.86    11493.95    187.61 o 
   0  -6   3     6140.40     6315.22    107.27 o 
   1  -6   3      634.64      611.84     17.72 o 
   2  -6   3     4562.79     4659.68     89.38 o 
   3  -6   3     1974.84     2079.16     41.38 o 
   4  -6   3     2759.18     2898.08     45.73 o 
   5  -6   3      224.34      241.49     10.94 o 
   6  -6   3      547.16      552.84     19.28 o 
   7  -6   3        0.73       -2.35      7.36 o 
   8  -6   3      322.53      296.69     15.19 o 
   9  -6   3      350.32      337.01     17.15 o 
  10  -6   3     1531.43     1489.90     32.79 o 
  11  -6   3      143.31      117.32     16.08 o 
  12  -6   3     1231.89     1230.89     39.88 o 
 -11  -5   3       34.88       33.85     16.51 o 
 -10  -5   3      168.22      190.33     20.70 o 
  -9  -5   3      305.77      279.60     18.38 o 
  -8  -5   3       70.52       80.03     13.31 o 
  -7  -5   3     1772.32     1736.11     44.09 o 
  -6  -5   3     7121.00     6976.27    102.29 o 
  -5  -5   3     3267.50     3289.50     53.76 o 
  -4  -5   3     5827.95     5824.14     85.25 o 
  -3  -5   3     3632.97     3866.31     54.97 o 
  -2  -5   3     2602.60     2427.98     32.79 o 
  -1  -5   3     7327.30     7353.87    102.69 o 
   0  -5   3    10400.83    10523.13    170.95 o 
   1  -5   3    19140.35    19640.09    310.24 o 
   2  -5   3     8085.67     8096.98    531.59 o 
   3  -5   3     3039.02     2913.11    184.19 o 
   4  -5   3     4545.29     4386.35     63.44 o 
   5  -5   3     7514.10     7896.55    126.29 o 
   6  -5   3     3560.14     3487.67     68.03 o 
   7  -5   3     1032.42      933.85     26.58 o 
   8  -5   3      184.64      190.34     12.75 o 
   9  -5   3     1574.29     1500.40     31.53 o 
  10  -5   3      164.24      144.86     29.03 o 
  11  -5   3      794.75      779.25     29.52 o 
  12  -5   3        7.57        6.30     13.41 o 
 -11  -4   3      428.14      427.02     23.51 o 
 -10  -4   3      389.75      395.71     22.02 o 
  -9  -4   3      301.39      300.58     18.39 o 
  -8  -4   3      644.78      587.64     18.46 o 
  -7  -4   3     1518.95     1458.83     38.42 o 
  -6  -4   3        3.58        5.59      5.99 o 
  -5  -4   3       14.04        9.00      5.34 o 
  -4  -4   3       25.92       15.61      7.06 o 
  -3  -4   3      664.85      656.83     15.48 o 
  -2  -4   3     1478.97     1403.42     20.45 o 
  -1  -4   3    11784.66    12476.15    166.62 o 
   0  -4   3     6023.38     6011.86    100.47 o 
   1  -4   3    20009.70    21114.65    332.64 o 
   2  -4   3    25942.27      111.65     10.60 o 
   3  -4   3    16934.34    17609.13    277.55 o 
   4  -4   3     5369.95     5451.30     84.06 o 
   5  -4   3    11145.83    11442.35    152.68 o 
   6  -4   3     6483.16     6454.00    115.01 o 
   7  -4   3     6460.28     6435.63     92.49 o 
   8  -4   3     4269.29     4300.93     66.66 o 
   9  -4   3     1242.17     1220.30     27.26 o 
  10  -4   3     3707.92     3759.60     77.24 o 
  11  -4   3      810.26      829.55     29.99 o 
  12  -4   3      145.05      117.43     17.93 o 
 -12  -3   3     1683.49     1797.36     52.13 o 
 -11  -3   3     1726.89     1790.51     49.92 o 
 -10  -3   3     2581.97     2617.06     62.32 o 
  -9  -3   3     3422.62     3325.02     72.18 o 
  -8  -3   3     2522.72     2597.03     56.30 o 
  -7  -3   3     2188.10     2189.40     39.36 o 
  -6  -3   3      775.95      778.02     24.01 o 
  -5  -3   3     1977.07     1961.57     27.53 o 
  -4  -3   3      779.52      814.92     18.13 o 
  -3  -3   3     2700.23     2972.96     43.16 o 
  -2  -3   3      583.52      658.40     16.44 o 
  -1  -3   3       89.52       84.09      5.36 o 
   0  -3   3       11.11       13.66      7.62 o 
   1  -3   3     2794.53     3058.79     57.32 o 
   2  -3   3     2962.07     3054.81     79.97 o 
   3  -3   3     7832.10     8217.13    110.11 o 
   4  -3   3     3150.69     2915.70     56.93 o 
   5  -3   3     6764.16     7286.66     84.97 o 
   6  -3   3     5477.10     5650.16     67.87 o 
   7  -3   3     4929.16     5100.20     75.08 o 
   8  -3   3     2507.85     2517.08     43.32 o 
   9  -3   3     1795.88     1790.27     43.86 o 
  10  -3   3     4331.95     4257.93     85.04 o 
  11  -3   3     2157.91     2188.73     53.98 o 
  12  -3   3      983.86     1054.82     36.13 o 
 -12  -2   3     1258.54     1272.74     41.60 o 
 -11  -2   3     1996.39     1989.41     52.71 o 
 -10  -2   3     3577.98     3386.61     74.33 o 
  -9  -2   3     2407.32     2413.10     55.89 o 
  -8  -2   3     5153.04     5248.98    150.41 o 
  -7  -2   3     5714.90     5822.42    104.85 o 
  -6  -2   3     4451.49     4429.91     54.85 o 
  -5  -2   3     8033.07     8065.23     93.43 o 
  -4  -2   3    10140.65    10331.73    136.22 o 
  -3  -2   3    15388.83    15765.03    207.28 o 
  -2  -2   3    17535.71    18198.43    237.42 o 
  -1  -2   3     1916.49     1915.84     33.06 o 
   0  -2   3     1671.53     1578.60     47.72 o 
   1  -2   3     5975.42     6841.22     88.84 o 
   2  -2   3     4325.57     4624.29     76.91 o 
   3  -2   3     1507.30     1484.53     22.78 o 
   4  -2   3     5898.86     6438.60     74.88 o 
   5  -2   3        6.95        8.54      3.16 o 
   6  -2   3     2676.43     2779.04     38.26 o 
   7  -2   3      596.04      573.12     17.22 o 
   8  -2   3     2051.14     2068.18     37.30 o 
   9  -2   3       51.09       31.89      9.99 o 
  10  -2   3     2666.73     2731.30     60.92 o 
  11  -2   3     2037.83     2064.18     63.24 o 
  12  -2   3     1825.01     1808.49     49.59 o 
 -13  -1   3        2.20       16.89     15.69 o 
 -12  -1   3       61.84       66.42     15.89 o 
 -11  -1   3      182.43      213.65     17.57 o 
 -10  -1   3     1819.09     1695.97     44.80 o 
  -9  -1   3     1910.77     2028.33     48.69 o 
  -8  -1   3     5528.96     5616.75    139.49 o 
  -7  -1   3     4666.84     4887.70    103.66 o 
  -6  -1   3     7419.47     7716.68    110.22 o 
  -5  -1   3      814.02      685.06     21.29 o 
  -4  -1   3    23096.04    24580.94    270.39 o 
  -3  -1   3    21515.19    21700.92    240.48 o 
  -2  -1   3    11834.50    11830.21    247.87 o 
  -1  -1   3     7065.08     7155.20    117.78 o 
   0  -1   3    18097.63    18690.68    235.27 o 
   1  -1   3    30644.32    30812.46    383.17 o 
   2  -1   3    18583.12    18931.17    243.96 o 
   3  -1   3     9025.64     9565.89    149.88 o 
   4  -1   3    10134.67    10903.11    123.15 o 
   5  -1   3     3229.26     3269.82     41.01 o 
   6  -1   3      336.35      342.13      8.63 o 
   7  -1   3      117.05      110.85      8.07 o 
   8  -1   3       46.90       44.78      7.54 o 
   9  -1   3      571.94      560.57     22.07 o 
  10  -1   3     1021.94     1012.72     32.20 o 
  11  -1   3       97.04       53.04     27.90 o 
  12  -1   3      445.94      387.85     22.33 o 
 -13   0   3      420.66      403.64     34.93 o 
 -12   0   3      449.93      443.70     27.39 o 
 -11   0   3      418.64      372.00     20.18 o 
 -10   0   3      262.18      210.18     14.52 o 
  -9   0   3        6.91        6.55      6.14 o 
  -8   0   3      785.62      787.30     21.87 o 
  -7   0   3     1397.73     1404.77     21.60 o 
  -6   0   3     2584.96     2533.14     39.95 o 
  -5   0   3     5406.74     5386.16     75.50 o 
  -4   0   3    22599.71    23070.61    323.03 o 
  -3   0   3    17660.30    18053.81    235.02 o 
  -2   0   3     8815.80     8886.38    153.75 o 
  -1   0   3    14838.00    15587.02    299.65 o 
   0   0   3     8415.69     9448.94    105.96 o 
   1   0   3    53429.29    51009.05    729.60 o 
   2   0   3    14764.27    14444.84    188.11 o 
   3   0   3     2544.01     2472.12     31.01 o 
   4   0   3     1858.97     1844.70     24.93 o 
   5   0   3     4449.28     4489.95     54.71 o 
   6   0   3     8169.57     8570.48    100.01 o 
   7   0   3     5160.53     5240.55     76.76 o 
   8   0   3     1371.24     1337.38     34.91 o 
   9   0   3     1714.18     1695.76     42.47 o 
  10   0   3      837.31      825.29     28.70 o 
  11   0   3      212.17      223.44     27.60 o 
  12   0   3      125.09       95.97     28.17 o 
 -13   1   3     2228.78     2225.33     59.34 o 
 -12   1   3     2163.45     2223.72     61.75 o 
 -11   1   3     1845.07     1760.06     66.52 o 
 -10   1   3     2652.64     2608.08     47.71 o 
  -9   1   3     2302.66     2274.37     39.57 o 
  -8   1   3      799.50      773.47     26.59 o 
  -7   1   3     2550.83     2655.28     41.74 o 
  -6   1   3       72.40      101.41      5.96 o 
  -5   1   3     2565.94     2734.95     50.89 o 
  -4   1   3      100.88      134.43      5.54 o 
  -3   1   3      315.13      354.09     13.26 o 
  -2   1   3       16.52       37.19      7.88 o 
  -1   1   3      137.81      172.26      4.38 o 
   0   1   3     3723.58     3853.57     45.08 o 
   1   1   3    14279.72    15122.38    257.07 o 
   2   1   3     9483.02     9795.80    110.44 o 
   3   1   3    12321.83    12889.65    168.33 o 
   4   1   3    12307.69    12754.62    143.48 o 
   5   1   3     3540.97     3400.96     43.19 o 
   6   1   3     7402.87     7704.51     90.91 o 
   7   1   3     3475.08     3540.42     46.53 o 
   8   1   3      942.93      907.98     27.40 o 
   9   1   3     3418.10     3424.23     70.36 o 
  10   1   3     2330.58     2319.67     54.71 o 
  11   1   3     1318.99     1393.74     41.05 o 
 -13   2   3     2396.49     2553.38     80.06 o 
 -12   2   3     3404.40     3374.12     76.50 o 
 -11   2   3     4949.41     4772.68     97.28 o 
 -10   2   3     2629.93     2678.41     46.27 o 
  -9   2   3     4462.82     4577.52     89.58 o 
  -8   2   3     5729.22     5672.07    105.41 o 
  -7   2   3     4555.33     4513.90     84.96 o 
  -6   2   3    11969.97    12089.28    160.64 o 
  -5   2   3    15187.25    15613.82    204.84 o 
  -4   2   3    11924.27    12188.45    302.42 o 
  -3   2   3     1317.15     1209.28     16.98 o 
  -2   2   3     2626.89     2794.29     73.78 o 
  -1   2   3     7980.62     8642.53    156.87 o 
   0   2   3    10798.60    11585.67    129.42 o 
   1   2   3     8272.73     8514.85    110.03 o 
   2   2   3      844.53      804.69     12.92 o 
   3   2   3     1054.92     1111.81     16.95 o 
   4   2   3      199.65      215.16      7.91 o 
   5   2   3     1477.18     1519.77     22.95 o 
   6   2   3     2600.76     2595.36     35.96 o 
   7   2   3     1170.51     1168.07     23.98 o 
   8   2   3     1712.83     1675.18     51.30 o 
   9   2   3     1092.15     1117.96     37.25 o 
  10   2   3     2164.13     2170.02     52.74 o 
  11   2   3     2059.83     2063.77     52.95 o 
 -13   3   3     1138.34     1186.74     39.49 o 
 -12   3   3     1873.65     1717.80     47.57 o 
 -11   3   3     1824.04     1820.93     71.73 o 
 -10   3   3     6550.29     6462.05    121.94 o 
  -9   3   3      558.12      569.13     21.51 o 
  -8   3   3    11478.91    11618.62    200.28 o 
  -7   3   3     8031.81     8408.54    147.10 o 
  -6   3   3     7561.27     7473.31    179.80 o 
  -5   3   3    16388.30    17431.85    228.12 o 
  -4   3   3    13005.68    13601.91    216.81 o 
  -3   3   3    13465.23    13649.44    152.37 o 
  -2   3   3     4848.35     4763.77     64.00 o 
  -1   3   3    12080.99    12192.68    146.60 o 
   0   3   3    15758.62    15985.25    249.46 o 
   1   3   3     2736.59     2707.91     39.19 o 
   2   3   3      137.53      131.37      6.06 o 
   3   3   3       22.80       28.11      5.66 o 
   4   3   3        6.78       13.31      4.51 o 
   5   3   3     1039.75     1040.45     18.30 o 
   6   3   3      697.35      719.10     17.86 o 
   7   3   3       17.48        7.79      6.28 o 
   8   3   3      117.99      130.85     29.33 o 
   9   3   3      336.96      306.26     17.82 o 
  10   3   3      355.01      328.95     22.93 o 
  11   3   3      546.89      573.49     43.38 o 
 -13   4   3      317.44      328.12     20.77 o 
 -12   4   3      408.14      367.78     20.14 o 
 -11   4   3       43.68       32.12     11.15 o 
 -10   4   3        6.01       19.17      9.46 o 
  -9   4   3      721.89      699.14     23.93 o 
  -8   4   3     2971.38     2808.17     58.38 o 
  -7   4   3     4304.09     4269.46     80.84 o 
  -6   4   3     6720.64     6821.06     93.61 o 
  -5   4   3     5368.88     5715.58     95.07 o 
  -4   4   3     2177.86     2102.93     32.27 o 
  -3   4   3    20910.38    22087.01    244.27 o 
  -2   4   3    18024.63    18296.32    209.96 o 
  -1   4   3     8324.88     8265.40     97.26 o 
   0   4   3     9168.52     9429.72    122.93 o 
   1   4   3    12274.93    12878.56    223.39 o 
   2   4   3     5271.17     5282.30     72.50 o 
   3   4   3     3833.78     3921.03     56.58 o 
   4   4   3     3118.36     3105.35     41.48 o 
   5   4   3     2794.57     2749.27     38.38 o 
   6   4   3     4370.42     4374.44     65.32 o 
   7   4   3      295.59      268.59     15.06 o 
   8   4   3       40.83       51.34     11.82 o 
   9   4   3       23.60       31.93     13.05 o 
  10   4   3      206.18      205.42     68.57 o 
 -13   5   3     1189.28     1168.17     51.51 o 
 -12   5   3      488.52      461.45     27.84 o 
 -11   5   3      721.52      675.65     25.96 o 
 -10   5   3     1347.80     1367.11     37.49 o 
  -9   5   3      750.58      710.66     26.83 o 
  -8   5   3     1060.68     1019.12     36.41 o 
  -7   5   3      941.52      975.76     26.44 o 
  -6   5   3     2072.87     2164.25     34.01 o 
  -5   5   3      761.75      728.31     14.88 o 
  -4   5   3     1080.10     1023.47     18.65 o 
  -3   5   3     1298.68     1284.56     19.22 o 
  -2   5   3     2141.93     2134.68     28.57 o 
  -1   5   3     3575.14     3683.04     51.92 o 
   0   5   3     4668.17     4995.97     83.90 o 
   1   5   3     6003.56     6131.49     83.37 o 
   2   5   3     5032.78     4831.93     67.91 o 
   3   5   3     4507.96     4551.43     84.96 o 
   4   5   3     2987.68     2992.11     46.97 o 
   5   5   3     2795.17     2887.53     40.97 o 
   6   5   3     3650.88     3654.15     57.37 o 
   7   5   3     2752.48     2816.99     48.02 o 
   8   5   3     1268.87     1201.00     34.65 o 
   9   5   3      926.68      921.11     41.45 o 
  10   5   3      652.37      615.98     35.79 o 
 -13   6   3     1704.34     1593.21     46.73 o 
 -12   6   3     2903.20     2977.18     69.02 o 
 -11   6   3     2863.27     2948.51    101.03 o 
 -10   6   3     1581.27     1592.57     61.96 o 
  -9   6   3     4033.01     4088.03     81.53 o 
  -7   6   3     1600.42     1556.25     36.65 o 
  -6   6   3     1760.29     1718.92     28.71 o 
  -5   6   3     1919.88     2077.69     33.21 o 
  -4   6   3     1996.62     2020.07     28.26 o 
  -3   6   3      887.67      927.10     15.59 o 
  -2   6   3        0.46        6.48      3.08 o 
  -1   6   3      122.48       93.27     23.08 o 
   0   6   3      459.07      495.33     16.54 o 
   1   6   3      623.05      602.77     15.85 o 
   2   6   3     1417.30     1413.77     26.00 o 
   3   6   3     2396.93     2517.73     50.56 o 
   4   6   3     2344.70     2311.05     78.69 o 
   5   6   3     6032.62     6199.43    144.41 o 
   6   6   3     4502.70     4690.93     86.29 o 
   7   6   3     2640.81     2736.94     57.76 o 
   8   6   3     2127.12     2157.64     70.57 o 
   9   6   3     1678.66     1674.34     61.45 o 
 -13   7   3     1136.69     1136.13     52.34 o 
 -12   7   3     3544.89     3624.32     79.83 o 
 -11   7   3     4060.12     4060.67    178.97 o 
 -10   7   3     5680.81     5640.39    127.46 o 
  -9   7   3     5616.18     2962.75     87.42 o 
  -8   7   3     4141.61     3977.59     85.42 o 
  -7   7   3     2041.29     2074.96     45.27 o 
  -6   7   3     2017.28     2104.75     34.60 o 
  -5   7   3     3572.75     3579.74     53.21 o 
  -4   7   3     4874.96     4912.69     70.95 o 
  -3   7   3     4178.25     4149.64     61.58 o 
  -2   7   3      320.32      315.53     13.72 o 
  -1   7   3       14.75       16.92      6.88 o 
   0   7   3      819.00      815.35     23.38 o 
   1   7   3      298.76      271.92     13.92 o 
   2   7   3       11.52        4.69      7.07 o 
   3   7   3      429.07      403.31     17.35 o 
   4   7   3      739.40      749.47     24.50 o 
   5   7   3      889.86      816.45     26.41 o 
   6   7   3       31.52       12.09      9.71 o 
   7   7   3      450.59      437.38     21.05 o 
   8   7   3      663.09      642.36     39.03 o 
 -13   8   3      159.88      149.96     20.01 o 
 -12   8   3      829.17      756.57     41.62 o 
 -11   8   3      637.89      552.02     34.66 o 
 -10   8   3     1295.53     1234.16     52.28 o 
  -9   8   3     1696.04     1758.13     64.49 o 
  -8   8   3     4127.02     3919.64    114.57 o 
  -7   8   3     5200.79     5235.20    143.75 o 
  -6   8   3     5125.32     5195.42    142.02 o 
  -5   8   3     4895.32     4916.76     88.84 o 
  -4   8   3     4762.89     4900.58     72.29 o 
  -3   8   3     9889.07     9806.59    144.66 o 
  -2   8   3     3396.82     3367.59     63.87 o 
  -1   8   3     1655.79     1618.44     44.60 o 
   0   8   3     1179.57     1144.86     30.19 o 
   1   8   3     1074.49     1145.62     30.95 o 
   2   8   3     1800.24     1794.15     41.85 o 
   3   8   3      529.49      552.87     21.34 o 
   4   8   3      300.09      286.21     16.50 o 
   5   8   3      904.65      868.35     28.80 o 
   6   8   3      191.88      174.77     15.85 o 
   7   8   3       36.98       10.79     13.17 o 
 -12   9   3      119.93       98.91     24.36 o 
 -11   9   3       10.50       20.13     15.78 o 
 -10   9   3        9.34        0.95     15.24 o 
  -9   9   3       81.60       44.66     17.39 o 
  -8   9   3      317.50      327.88     25.55 o 
  -7   9   3      563.60      589.06     32.81 o 
  -6   9   3     2065.30     2029.14     69.73 o 
  -5   9   3     1437.27     1423.60     35.06 o 
  -4   9   3     2644.37     2641.88     51.07 o 
  -3   9   3     1979.67     1897.94     35.80 o 
  -2   9   3     7852.20     7785.64    131.27 o 
  -1   9   3     6047.65     5808.83    190.08 o 
   0   9   3     4365.69     4442.99     83.03 o 
   1   9   3     3157.28     3196.12     64.82 o 
   2   9   3     4093.60     4083.02     79.10 o 
   3   9   3     2659.03     2613.06     82.36 o 
   4   9   3     2037.60     2030.06     49.05 o 
   5   9   3      913.08      891.51     30.51 o 
   6   9   3     2075.96     2102.96    114.42 o 
 -12  10   3      913.72      834.16     47.52 o 
 -11  10   3     1163.61     1200.69     56.51 o 
 -10  10   3      561.12      553.03     36.32 o 
  -9  10   3      281.28      241.53     23.64 o 
  -8  10   3      755.31      731.62     39.90 o 
  -7  10   3       97.32       88.55     19.53 o 
  -6  10   3       54.15       44.78     17.45 o 
  -5  10   3      107.32      114.26     13.87 o 
  -4  10   3     2898.95     2868.71     61.14 o 
  -3  10   3     3238.86     3253.82     54.86 o 
  -2  10   3      852.24      796.28     26.08 o 
  -1  10   3      896.44      859.64     27.53 o 
   0  10   3      573.89      596.27     35.85 o 
   1  10   3     2276.23     2189.32    119.84 o 
   2  10   3     1537.94     1541.56     44.19 o 
   3  10   3     3050.76     3089.58     82.59 o 
   4  10   3     1317.29     1317.67     41.80 o 
   5  10   3     1700.16     1758.54     47.43 o 
 -11  11   3     1550.06     1556.79     68.18 o 
 -10  11   3      565.60      629.55     40.43 o 
  -9  11   3     1552.43     1573.35     66.46 o 
  -8  11   3      929.14      963.21     49.37 o 
  -7  11   3     2149.48     2067.01     77.65 o 
  -6  11   3     1377.73     1374.10     59.01 o 
  -5  11   3      257.63      252.19     15.75 o 
  -4  11   3      330.65      327.96     17.80 o 
  -3  11   3     1634.01     1612.05     34.54 o 
  -2  11   3       21.70        0.92     12.45 o 
  -1  11   3       92.09       85.52     13.36 o 
   0  11   3       36.78       23.84     21.82 o 
   1  11   3      182.78      144.34     16.35 o 
   2  11   3     1071.16     1040.90     46.75 o 
   3  11   3     1035.00     1004.09     34.11 o 
   4  11   3     1115.53     1125.45     37.15 o 
 -10  12   3     1227.67     1225.28     61.16 o 
  -9  12   3     1314.49     1458.24     66.75 o 
  -8  12   3     3656.16     3674.06    121.54 o 
  -7  12   3     3367.90     3263.83    109.63 o 
  -6  12   3     1608.94     1576.09     67.17 o 
  -5  12   3      521.02      499.56     35.73 o 
  -4  12   3     1700.04     1645.13     70.98 o 
  -3  12   3     1944.19     1918.34     40.04 o 
  -2  12   3     2108.86     2067.91     50.38 o 
  -1  12   3      692.10      619.04     40.40 o 
   0  12   3       92.15       75.86     14.56 o 
   1  12   3      274.01      264.21     18.31 o 
   2  12   3      936.20      874.87     32.32 o 
   3  12   3       49.80       44.53     19.09 o 
  -8  13   3     1148.86     1195.21     60.62 o 
  -7  13   3     1215.76     1178.42     59.85 o 
  -6  13   3     1597.05     1534.34     68.72 o 
  -5  13   3     1174.37     1203.49     58.54 o 
  -4  13   3      718.86      746.15     29.60 o 
  -3  13   3     3815.96     3708.78     81.57 o 
  -2  13   3     2804.17     2737.28     62.61 o 
  -1  13   3     2380.08     2347.01     56.82 o 
   0  13   3     1458.86     1511.94     44.63 o 
   1  13   3     1096.36     1063.44     36.78 o 
  -6  14   3      450.08      425.00     36.21 o 
  -5  14   3      589.49      581.56     42.82 o 
  -4  14   3     1305.28     1320.96     42.44 o 
  -3  14   3      789.63      732.54     33.02 o 
  -2 -13   4      785.31      828.98     47.70 o 
  -1 -13   4      875.14      831.42     46.92 o 
   0 -13   4      960.42      987.50     50.38 o 
   1 -13   4        5.37        7.44     18.88 o 
   2 -13   4       61.51       73.96     20.78 o 
   3 -13   4      102.98      117.73     24.42 o 
   5 -13   4        2.88       -4.35     22.45 o 
   6 -13   4      502.36      501.64     41.27 o 
   7 -13   4      370.45      358.78     37.28 o 
  -4 -12   4      998.96      985.18     50.74 o 
  -3 -12   4     1547.54     1587.40     66.22 o 
  -2 -12   4     3018.62     2929.52     96.77 o 
  -1 -12   4     3883.45     3857.53    117.01 o 
   0 -12   4     2924.37     2868.66     93.43 o 
   1 -12   4     2075.39     2189.08     77.18 o 
   2 -12   4      956.26     1065.21     49.49 o 
   3 -12   4      988.87     1073.43     48.95 o 
   4 -12   4      627.62      739.48     39.66 o 
   5 -12   4      656.65      589.06     41.39 o 
   6 -12   4       12.35       17.39     21.14 o 
   7 -12   4      610.23      688.27     46.51 o 
   8 -12   4        0.68       10.12     24.12 o 
  -5 -11   4     1132.59     1179.13     55.80 o 
  -4 -11   4      703.53      712.68     40.79 o 
  -3 -11   4     1949.54     1858.77     70.39 o 
  -2 -11   4     2540.53     2565.79     86.41 o 
  -1 -11   4     4995.50     5159.63    142.98 o 
   0 -11   4     2836.57     3010.86     93.85 o 
   1 -11   4     2453.88     2602.89     84.26 o 
   2 -11   4     1711.29     1838.88     65.86 o 
   3 -11   4     2676.38     2801.49     86.70 o 
   4 -11   4     2695.75     2805.06     85.81 o 
   5 -11   4     1476.59     1345.10     62.59 o 
   6 -11   4      819.54      914.91     49.96 o 
   7 -11   4     1898.18     1991.26     79.91 o 
   8 -11   4     1139.02     1125.06     56.45 o 
   9 -11   4      774.06      850.60     48.77 o 
  -6 -10   4      645.29      671.36     40.14 o 
  -5 -10   4       82.41       24.36     16.50 o 
  -4 -10   4       20.74        1.73     16.38 o 
  -3 -10   4       18.50        7.03     14.29 o 
  -2 -10   4      193.96      189.66     21.62 o 
  -1 -10   4     2276.91     2233.33     75.03 o 
   0 -10   4     2410.49     2458.90     78.60 o 
   1 -10   4     1470.40     1540.12     56.81 o 
   2 -10   4     2082.33     2119.65     69.79 o 
   3 -10   4     2131.64     2235.29     71.58 o 
   4 -10   4     8307.94     8573.28    206.75 o 
   5 -10   4     2734.19     2650.71     93.19 o 
   6 -10   4     3282.24     3241.85    106.47 o 
   7 -10   4     2307.56     2470.93     87.78 o 
   8 -10   4     1475.06     1508.26     63.30 o 
   9 -10   4     1993.30     2012.76     77.00 o 
  -8  -9   4      853.34      838.48     35.63 o 
  -7  -9   4     1313.39     1342.71     43.49 o 
  -6  -9   4     2102.38     2024.76     54.91 o 
  -5  -9   4     1296.25     1249.26     39.89 o 
  -4  -9   4     2621.23     2550.25     83.13 o 
  -3  -9   4       96.31       63.12     18.46 o 
  -2  -9   4      467.63      402.19     26.92 o 
  -1  -9   4        3.47       -5.60     11.31 o 
   0  -9   4        2.84        3.63     12.45 o 
   1  -9   4       64.96       54.49     15.30 o 
   2  -9   4       24.20       39.42     13.76 o 
   3  -9   4      120.87      135.53     18.40 o 
   4  -9   4     3081.51     3178.02     88.43 o 
   5  -9   4     2202.87     2005.32     73.60 o 
   6  -9   4     1360.25     1425.61     57.94 o 
   7  -9   4      941.62     1027.76     47.46 o 
   8  -9   4     1038.59     1115.35     50.14 o 
   9  -9   4     2252.74     2280.90     56.47 o 
  10  -9   4     1653.78     1759.74     69.79 o 
  11  -9   4      658.92      604.71     28.03 o 
  -9  -8   4     1506.70     1527.73     71.99 o 
  -8  -8   4     2112.58     2221.38     58.08 o 
  -7  -8   4     1834.00     1728.36     48.43 o 
  -6  -8   4     2860.05     2857.01     66.58 o 
  -5  -8   4     4682.78     4617.14     94.24 o 
  -4  -8   4     2879.59     2877.40     65.04 o 
  -3  -8   4     2303.66     2287.82     73.30 o 
  -2  -8   4     4223.32     4276.64    115.76 o 
  -1  -8   4     3045.57     3353.81     94.62 o 
   0  -8   4     2567.29     2538.88     75.45 o 
   1  -8   4     5886.61     6085.38    151.25 o 
   2  -8   4      233.64      222.78     12.61 o 
   3  -8   4     2677.41     2766.82     55.47 o 
   4  -8   4       89.22      112.66     30.34 o 
   5  -8   4      126.56      112.13     15.13 o 
   6  -8   4       98.85      105.89     39.78 o 
   7  -8   4       17.67       18.25     10.00 o 
   8  -8   4       56.45       82.83     42.07 o 
   9  -8   4     1281.22     1264.91     47.37 o 
  10  -8   4      524.56      481.21     26.71 o 
  11  -8   4      763.91      687.03     29.26 o 
  -9  -7   4      520.33      476.15     35.97 o 
  -8  -7   4      792.71      830.72     31.22 o 
  -7  -7   4     2136.16     2182.77     54.51 o 
  -6  -7   4     1832.53     1860.56     79.23 o 
  -5  -7   4     8404.09     8298.73    121.40 o 
  -4  -7   4     1136.87     1118.84     26.32 o 
  -3  -7   4     2609.45     2727.35     57.90 o 
  -2  -7   4     5826.36     5766.50    102.76 o 
  -1  -7   4     9190.95     9250.05    155.74 o 
   0  -7   4     9802.93     9852.13    163.98 o 
   1  -7   4     3610.43     3442.28     65.05 o 
   2  -7   4     4820.43     4682.69     94.98 o 
   3  -7   4     8973.59     9390.12    156.68 o 
   4  -7   4     2653.66     2701.52     53.69 o 
   5  -7   4     2543.87     2656.03     53.80 o 
   6  -7   4     1062.78     1091.06     30.80 o 
   7  -7   4     1160.87     1220.07     33.72 o 
   8  -7   4      912.41      888.60     28.75 o 
   9  -7   4        3.01        4.53     16.02 o 
  10  -7   4       17.49        9.28     11.70 o 
  11  -7   4      118.67       82.55     16.44 o 
 -10  -6   4       38.82       30.01     23.34 o 
  -9  -6   4        1.07       -6.23     11.71 o 
  -8  -6   4       22.04       23.13      9.41 o 
  -7  -6   4       17.34        6.93      8.01 o 
  -6  -6   4       42.23       38.74      8.75 o 
  -5  -6   4     4917.04     4912.86     76.73 o 
  -4  -6   4     1923.52     1936.20     36.67 o 
  -3  -6   4     3792.99     3890.44     61.69 o 
  -2  -6   4     3861.45     3741.35     65.95 o 
  -1  -6   4     3543.13     3336.88     63.17 o 
   0  -6   4    10431.07    11131.36    182.74 o 
   1  -6   4     3982.24     3865.70     77.83 o 
   2  -6   4     2934.53     2932.59     55.74 o 
   3  -6   4     6421.82     6618.05    165.19 o 
   4  -6   4     2225.29     2086.85     42.92 o 
   5  -6   4      732.07      692.74     24.87 o 
   6  -6   4     2714.55     2733.43     57.53 o 
   7  -6   4     2404.08     2461.22     54.06 o 
   8  -6   4     3475.33     3388.30     56.73 o 
   9  -6   4     2440.36     2392.73     55.46 o 
  10  -6   4     1005.01      989.68     32.84 o 
  11  -6   4     1344.35     1355.56     41.55 o 
  12  -6   4      600.28      599.27     28.30 o 
 -11  -5   4     1991.14     2196.56     61.31 o 
 -10  -5   4     1596.37     1572.19     46.50 o 
  -9  -5   4     1131.31     1137.16     36.93 o 
  -8  -5   4     2034.97     2040.06     51.26 o 
  -7  -5   4      850.03      869.19     23.17 o 
  -6  -5   4     8401.76     8389.25    121.03 o 
  -5  -5   4      203.19      213.75     11.95 o 
  -4  -5   4      122.47      126.80      8.84 o 
  -3  -5   4      661.39      666.81     17.29 o 
  -2  -5   4      235.09      250.15     10.02 o 
  -1  -5   4       70.97       91.92      7.87 o 
   0  -5   4      850.88      949.95     23.75 o 
   1  -5   4     3197.77     3349.82     61.61 o 
   3  -5   4     1794.79     1736.27     36.18 o 
   4  -5   4     2988.73     3145.70     48.37 o 
   5  -5   4     2196.02     2070.09     34.51 o 
   6  -5   4     3364.89     3570.37     70.23 o 
   7  -5   4     3483.47     3498.83     56.07 o 
   8  -5   4     6351.73     6207.58     92.14 o 
   9  -5   4     1449.94     1492.54     39.98 o 
  10  -5   4     1148.39     1144.21     35.41 o 
  11  -5   4     2203.70     2206.36     55.62 o 
  12  -5   4     1699.71     1742.61     57.55 o 
 -11  -4   4     2531.42     2726.92    111.36 o 
 -10  -4   4     3293.92     3342.78     76.07 o 
  -9  -4   4     4888.22     4710.21     96.55 o 
  -8  -4   4     5421.41     5372.33     83.50 o 
  -7  -4   4     7987.46     7940.42    144.97 o 
  -6  -4   4     5813.24     5950.86     88.56 o 
  -5  -4   4     2215.43     2266.01     39.81 o 
  -4  -4   4     5526.71     5570.80     81.41 o 
  -3  -4   4     3195.26     3267.27     51.08 o 
  -2  -4   4     1635.91     1499.60     27.41 o 
  -1  -4   4     3862.18     4189.02     61.73 o 
   0  -4   4     1571.14     1941.08     42.52 o 
   1  -4   4      170.67      172.64     26.17 o 
   2  -4   4      316.35      405.87     13.38 o 
   3  -4   4      224.37      219.02      9.78 o 
   4  -4   4      217.46      233.43      8.28 o 
   5  -4   4       78.86       62.64      8.50 o 
   6  -4   4     1196.63     1163.43     23.79 o 
   7  -4   4     1548.93     1599.95     30.71 o 
   8  -4   4      119.68      114.89     13.57 o 
   9  -4   4     1429.88     1425.39     38.75 o 
  10  -4   4     1331.57     1325.14     38.81 o 
  11  -4   4      935.94      940.26     33.17 o 
  12  -4   4     1420.85     1483.20     45.06 o 
 -12  -3   4      413.12      466.21     25.72 o 
 -11  -3   4      455.00      437.67     23.33 o 
 -10  -3   4     1257.43     1250.73     38.40 o 
  -9  -3   4     5650.37     5319.09    105.49 o 
  -8  -3   4     3947.19     4135.52     70.88 o 
  -7  -3   4     3046.59     3011.51     50.63 o 
  -6  -3   4    10344.28    10253.97    179.13 o 
  -5  -3   4     5123.22     5155.79     75.99 o 
  -4  -3   4     2057.04     1886.43     32.91 o 
  -3  -3   4    11187.47    11388.70    153.42 o 
  -2  -3   4    22147.84    22976.41    300.17 o 
  -1  -3   4    11841.29    12667.94    168.84 o 
   0  -3   4     3552.95     3597.05     63.92 o 
   1  -3   4     1969.19     1977.78     38.64 o 
   2  -3   4     2223.35     2107.67    126.51 o 
   3  -3   4    10047.03    11061.49    125.44 o 
   4  -3   4     1963.44     1916.82     26.52 o 
   5  -3   4      684.80      695.75     13.95 o 
   6  -3   4      110.42      113.82      6.13 o 
   7  -3   4      127.28      134.68      8.88 o 
   8  -3   4      838.60      821.11     26.52 o 
   9  -3   4        7.03        4.25      8.78 o 
  10  -3   4       57.17       68.20     20.22 o 
  11  -3   4      455.92      444.69     22.56 o 
  12  -3   4      422.81      447.92     24.49 o 
 -12  -2   4       50.59       49.72     15.62 o 
 -11  -2   4        0.78        7.08     18.34 o 
 -10  -2   4       79.61       79.60     17.39 o 
  -9  -2   4     1164.82     1106.14     33.49 o 
  -8  -2   4      201.33      220.10     11.05 o 
  -7  -2   4     1241.22     1238.00     25.93 o 
  -6  -2   4      735.45      669.97     16.80 o 
  -5  -2   4     4620.20     4937.58     66.03 o 
  -4  -2   4     3101.38     3205.81     48.98 o 
  -3  -2   4     5115.85     5458.17     77.05 o 
  -2  -2   4     2342.13     2150.03     33.88 o 
  -1  -2   4    21679.76    21910.93    275.15 o 
   0  -2   4    22061.15    22517.84    248.59 o 
   1  -2   4     1695.39     1603.70     31.35 o 
   2  -2   4    15856.12    15709.23    745.61 o 
   3  -2   4     6213.21     6315.13     73.69 o 
   4  -2   4     6251.16     6504.26     82.44 o 
   5  -2   4     6908.27     7181.79     84.43 o 
   6  -2   4     1046.80     1027.37     17.33 o 
   7  -2   4      476.83      453.17     18.22 o 
   8  -2   4     1564.70     1533.49     38.86 o 
   9  -2   4      288.48      281.86     16.52 o 
  10  -2   4      678.11      631.93     25.64 o 
  11  -2   4      134.73      126.47     16.69 o 
  12  -2   4       25.35       19.56     15.02 o 
 -13  -1   4     1575.46     1634.58     49.86 o 
 -12  -1   4     1069.16     1024.03     36.32 o 
 -11  -1   4     1400.59     1380.27     41.07 o 
 -10  -1   4     1100.62     1076.40     33.65 o 
  -9  -1   4      360.44      386.21     19.86 o 
  -8  -1   4       13.02       11.55      8.79 o 
  -7  -1   4        1.38        5.26      5.24 o 
  -6  -1   4      177.87      181.89      6.33 o 
  -5  -1   4        5.61        7.16      3.58 o 
  -4  -1   4     1254.91     1356.52     24.11 o 
  -3  -1   4     3340.42     3590.09     52.23 o 
  -2  -1   4     3179.02     3208.43     52.89 o 
  -1  -1   4      624.67      616.18      9.93 o 
   0  -1   4       47.37       43.62      3.05 o 
   1  -1   4     6650.56     6741.32     88.38 o 
   2  -1   4     5371.05     5557.03     64.65 o 
   3  -1   4    11416.26    11331.06    315.43 o 
   4  -1   4     5080.93     5170.68     61.66 o 
   5  -1   4     2418.00     2519.58     33.44 o 
   6  -1   4     1127.00     1112.44     18.42 o 
   7  -1   4     4206.30     4357.48     82.00 o 
   8  -1   4     3091.64     3064.90     63.92 o 
   9  -1   4     2863.77     2942.76     63.73 o 
  10  -1   4     1944.18     1967.49     49.79 o 
  11  -1   4     1633.41     1612.96     45.56 o 
  12  -1   4      550.69      512.90     33.65 o 
 -13   0   4     1415.57     1408.99     44.82 o 
 -12   0   4     1956.55     2055.25     54.80 o 
 -11   0   4     2675.05     2718.55     64.54 o 
 -10   0   4     4992.27     4743.39     95.98 o 
  -9   0   4     2070.71     2062.99     49.59 o 
  -8   0   4     2526.60     2468.75     54.90 o 
  -7   0   4     1702.85     1698.60     29.51 o 
  -6   0   4     4319.61     4169.53     61.67 o 
  -5   0   4     8572.15     8693.76    118.40 o 
  -4   0   4     6244.65     6517.87     89.94 o 
  -3   0   4       50.07       54.49      4.00 o 
  -2   0   4      743.34      753.35     13.83 o 
  -1   0   4      159.05      179.09      6.51 o 
   0   0   4     1902.37     2011.51     37.65 o 
   1   0   4       60.39       68.45      4.54 o 
   2   0   4     1555.30     1612.43     25.71 o 
   3   0   4     2025.52     2002.09     30.85 o 
   4   0   4     1934.83     1975.92     26.80 o 
   5   0   4     1741.68     1761.17     25.24 o 
   6   0   4     4086.49     4212.40     61.50 o 
   7   0   4     2404.23     2394.64     55.59 o 
   8   0   4     4855.40     4880.94     92.00 o 
   9   0   4     3919.08     3788.71     77.09 o 
  10   0   4     4146.07     4044.95     83.33 o 
  11   0   4     1871.05     1904.48     50.40 o 
 -13   1   4      722.72      674.23     29.88 o 
 -12   1   4     2573.26     2647.57     68.12 o 
 -11   1   4     4006.36     3957.90     84.96 o 
 -10   1   4     5601.71     5432.13    106.64 o 
  -9   1   4     7506.28     7476.60    139.40 o 
  -8   1   4     2853.81     2854.17     60.84 o 
  -7   1   4     6911.10     6922.64     97.28 o 
  -6   1   4    12982.17    13174.80    175.88 o 
  -5   1   4     4002.12     3891.04     56.65 o 
  -4   1   4     3394.77     3622.11     52.47 o 
  -3   1   4      859.00      852.45     13.34 o 
  -2   1   4     2351.28     2217.30     28.31 o 
  -1   1   4       38.09       31.46      2.67 o 
   0   1   4      192.87      216.08      4.98 o 
   1   1   4      469.54      481.90     10.81 o 
   2   1   4      548.19      481.72     13.02 o 
   3   1   4      659.45      637.88     11.21 o 
   4   1   4      386.53      395.96     10.35 o 
   5   1   4       50.02       53.11      6.33 o 
   6   1   4      394.59      399.79     12.28 o 
   7   1   4      495.75      498.61     14.53 o 
   8   1   4      245.02      247.00     15.20 o 
   9   1   4      282.72      278.39     16.74 o 
  10   1   4     1463.19     1452.92     41.36 o 
  11   1   4     1324.51     1413.48     42.46 o 
 -13   2   4       31.25       27.70     13.39 o 
 -12   2   4      261.06      264.43     18.35 o 
 -11   2   4      272.62      287.85     17.45 o 
 -10   2   4     1024.32     1010.06     40.28 o 
  -9   2   4     2173.57     2135.99     56.99 o 
  -8   2   4     2120.87     2070.99     47.34 o 
  -7   2   4     4983.79     4981.58     72.05 o 
  -6   2   4     4864.38     4916.63     70.17 o 
  -5   2   4    12261.46    12573.06    167.09 o 
  -4   2   4    12958.53    13829.23    292.77 o 
  -3   2   4     1535.36     1344.39     19.24 o 
  -2   2   4     1148.07      996.25     17.02 o 
  -1   2   4     8338.15     8710.52    162.18 o 
   0   2   4     8556.25     9109.60    191.50 o 
   1   2   4     4412.00     4541.73     54.01 o 
   2   2   4     5248.28     5259.28     71.67 o 
   3   2   4     2228.15     2089.24     28.44 o 
   4   2   4     2000.33     1960.61     27.66 o 
   5   2   4     1636.33     1561.56     48.15 o 
   6   2   4     1490.82     1455.49     27.61 o 
   7   2   4     1384.54     1394.77     27.66 o 
   8   2   4       50.45       53.51     11.47 o 
   9   2   4       25.21       17.46     11.43 o 
  10   2   4       20.17       16.61     13.55 o 
  11   2   4       52.10       49.04     16.18 o 
 -13   3   4      531.02      531.53     26.03 o 
 -12   3   4      131.36      124.60     16.59 o 
 -11   3   4       88.99       94.18     26.98 o 
 -10   3   4       20.50       16.34      9.97 o 
  -9   3   4      682.44      621.65     22.75 o 
  -8   3   4      357.31      355.17     16.29 o 
  -7   3   4      331.08      324.91     14.36 o 
  -6   3   4     2283.13     2281.46     36.07 o 
  -5   3   4     3451.57     3599.14     52.58 o 
  -4   3   4     2862.31     2597.69     37.95 o 
  -3   3   4     3886.00     3782.10     46.33 o 
  -2   3   4      608.88      592.14     10.86 o 
  -1   3   4     2651.24     2603.13     39.49 o 
   0   3   4    14378.74    14773.75    165.29 o 
   1   3   4    21209.88    21669.38    272.88 o 
   2   3   4    10668.11    10798.04    140.50 o 
   3   3   4     3945.87     3931.59     56.85 o 
   4   3   4     2615.71     2510.21     34.59 o 
   5   3   4     5250.54     5359.38     76.47 o 
   6   3   4     3839.80     3881.49     74.16 o 
   7   3   4     4862.25     4810.61     72.05 o 
   8   3   4     1328.53     1366.41     37.48 o 
   9   3   4      490.45      490.88     22.34 o 
  10   3   4      353.06      369.62     21.51 o 
 -13   4   4     2328.92     2449.04     62.55 o 
 -12   4   4     1193.02     1133.53     36.82 o 
 -11   4   4     1159.73     1105.67     34.53 o 
 -10   4   4     1955.83     1982.74     48.79 o 
  -9   4   4     3937.55     3904.50     78.81 o 
  -8   4   4     1040.69     1066.34     53.80 o 
  -7   4   4       36.27       21.43      7.58 o 
  -6   4   4       11.00        9.39      3.94 o 
  -5   4   4      154.45      158.83      7.77 o 
  -4   4   4      168.14      197.77      6.49 o 
  -3   4   4       92.72      107.90      5.10 o 
  -2   4   4     1594.47     1502.51     21.75 o 
  -1   4   4     5110.82     5189.08     62.04 o 
   0   4   4     3691.66     3580.95     51.55 o 
   1   4   4     8218.43     8762.96    152.14 o 
   2   4   4     1893.84     1829.16     38.19 o 
   3   4   4     2482.34     2491.68     39.77 o 
   4   4   4     4004.01     3917.21     58.36 o 
   5   4   4     2885.64     2931.58     47.16 o 
   6   4   4     4317.79     4274.62     65.18 o 
   7   4   4     1905.23     1850.34     44.55 o 
   8   4   4     2670.13     2686.56     76.79 o 
   9   4   4     2164.95     2195.26     53.51 o 
  10   4   4     1298.38     1425.35     42.68 o 
 -13   5   4     1707.97     1726.87     49.42 o 
 -12   5   4     1136.32     1138.77     36.84 o 
 -11   5   4     1599.03     1528.21     42.26 o 
 -10   5   4     4259.08     4128.84     84.15 o 
  -9   5   4     1074.57     1069.71     30.91 o 
  -8   5   4     2245.51     2359.97     51.79 o 
  -7   5   4     1647.47     1646.03     41.00 o 
  -6   5   4     1961.73     2000.73     32.75 o 
  -5   5   4     5634.98     6053.66     84.43 o 
  -4   5   4     7893.55     8393.40    102.70 o 
  -3   5   4     3320.73     3491.84     44.23 o 
  -2   5   4     3270.41     3310.68     48.17 o 
  -1   5   4      910.54      920.73     15.80 o 
   0   5   4       46.43       69.37     15.52 o 
   1   5   4      313.97      338.56     13.50 o 
   2   5   4        1.96        4.62      4.88 o 
   3   5   4      513.25      541.08     26.94 o 
   4   5   4      879.68      864.86     20.03 o 
   5   5   4     1422.34     1413.26     28.44 o 
   6   5   4     4532.46     4548.95     69.53 o 
   7   5   4     1183.08     1190.29     27.27 o 
   8   5   4     1396.70     1392.32     52.70 o 
   9   5   4     1617.74     1658.03     60.80 o 
 -13   6   4      869.58      899.67     43.71 o 
 -12   6   4     1310.45     1243.00     38.67 o 
 -11   6   4     1375.04     1384.00     39.85 o 
 -10   6   4     1466.86     1403.86     38.29 o 
  -9   6   4     7407.25     7370.99    134.81 o 
  -7   6   4     3671.10     3696.31     72.22 o 
  -6   6   4     5119.83     5142.83     73.61 o 
  -5   6   4     7187.42     7409.37    102.17 o 
  -4   6   4     4138.01     4054.33     55.95 o 
  -3   6   4     3786.16     3953.44     51.47 o 
  -2   6   4     4579.79     4606.44    162.31 o 
  -1   6   4     2633.68     2609.57     50.32 o 
   0   6   4     1942.43     1883.47     39.70 o 
   1   6   4      469.80      443.61     16.51 o 
   2   6   4     1983.85     1938.30     41.45 o 
   3   6   4     2127.88     2043.93     43.96 o 
   4   6   4     1245.11     1264.28     33.05 o 
   5   6   4      128.75      112.82     12.60 o 
   6   6   4      736.32      690.42     26.86 o 
   7   6   4       42.46       34.40     12.16 o 
   8   6   4       78.94       22.33     18.94 o 
   9   6   4      183.88       83.19     26.74 o 
 -13   7   4        3.27       -3.80     13.60 o 
 -12   7   4      264.57      246.30     17.90 o 
 -11   7   4        7.29        8.62     10.57 o 
 -10   7   4      342.32      333.97     17.73 o 
  -9   7   4       62.12       56.60     12.45 o 
  -8   7   4     4490.78     4331.18     84.09 o 
  -7   7   4     3091.49     3066.03     61.92 o 
  -6   7   4     1479.27     1488.50     26.85 o 
  -5   7   4      848.04      844.01     22.44 o 
  -4   7   4     5098.25     5482.75     78.45 o 
  -3   7   4     5245.84     5122.85     74.11 o 
  -2   7   4     5796.09     5964.84     84.82 o 
  -1   7   4     5704.54     5654.53     97.52 o 
   0   7   4     3160.69     2951.19     57.70 o 
   1   7   4     4887.34     4928.11     89.14 o 
   2   7   4     6525.23     6730.31    115.36 o 
   3   7   4     5720.75     5878.57    103.68 o 
   4   7   4     3335.62     3368.04     66.80 o 
   5   7   4     2784.55     2925.22     61.26 o 
   6   7   4      453.06      448.07     21.11 o 
   7   7   4     2239.07     2299.62     53.85 o 
   8   7   4      583.52      610.80     38.53 o 
 -13   8   4      788.16      799.98     45.02 o 
 -12   8   4      658.85      646.82     38.83 o 
 -11   8   4      459.51      439.17     30.01 o 
 -10   8   4      661.06      666.95     36.80 o 
  -9   8   4       94.23       71.22     16.67 o 
  -8   8   4       35.85       23.82     12.98 o 
  -7   8   4       44.39       32.39     13.58 o 
  -6   8   4      319.24      309.24     26.56 o 
  -5   8   4     1248.27     1211.98     38.89 o 
  -4   8   4      151.08      136.59      9.03 o 
  -3   8   4     3412.35     3371.73     53.53 o 
  -2   8   4     1328.15     1225.49     25.90 o 
  -1   8   4     1127.63     1088.77     29.48 o 
   0   8   4     3396.58     3376.48    112.85 o 
   1   8   4     1235.91     1257.59     33.37 o 
   2   8   4     5904.68     5900.18    105.18 o 
   3   8   4     4464.41     4408.00     83.64 o 
   4   8   4     4347.34     4417.58    151.91 o 
   5   8   4     1679.15     1779.26     45.16 o 
   6   8   4     2745.87     2971.41     64.91 o 
   7   8   4     2215.53     2302.35     55.65 o 
 -12   9   4     2371.79     2437.94     88.13 o 
 -11   9   4     2615.24     2584.73     89.80 o 
 -10   9   4     1405.78     1357.30     57.41 o 
  -9   9   4      526.47      531.24     33.17 o 
  -8   9   4      810.79      778.31     38.83 o 
  -7   9   4     1708.19     1720.91     63.12 o 
  -6   9   4      943.46      919.56     41.98 o 
  -5   9   4     1123.41     1190.79     31.25 o 
  -4   9   4      438.97      470.80     15.30 o 
  -3   9   4        2.32       -0.42      6.41 o 
  -2   9   4        9.31        4.29      7.01 o 
  -1   9   4       90.09       85.94     11.65 o 
   0   9   4      177.00      162.15     14.09 o 
   1   9   4      209.97      191.42     14.17 o 
   2   9   4     1260.49     1210.40     34.58 o 
   3   9   4     1461.07     1437.50     39.30 o 
   4   9   4      929.87      926.40     30.97 o 
   5   9   4     1976.23     1970.41     49.86 o 
   6   9   4      367.52      352.81     21.74 o 
 -12  10   4      990.42     1028.29     53.59 o 
 -11  10   4     1458.30     1484.20     64.07 o 
 -10  10   4     1894.36     1926.12     74.56 o 
  -9  10   4     2000.91     2078.68     76.82 o 
  -8  10   4     1152.29     1191.93     52.70 o 
  -7  10   4     3118.72     3024.62     97.96 o 
  -6  10   4     4084.29     3895.17    116.95 o 
  -5  10   4     4920.89     5048.50    122.43 o 
  -4  10   4     1569.74     1558.69     32.64 o 
  -3  10   4     2176.15     2158.26     42.20 o 
  -2  10   4     2767.44     2654.10     47.52 o 
  -1  10   4     1625.31     1571.36     40.06 o 
   0  10   4      853.00      798.38     27.11 o 
   1  10   4      413.38      418.16     21.11 o 
   2  10   4      243.44      218.26     22.87 o 
   3  10   4      117.23       79.65     15.17 o 
   4  10   4       58.42       30.10     14.12 o 
   5  10   4      383.77      359.78     22.91 o 
 -11  11   4      577.53      528.20     37.64 o 
 -10  11   4      466.37      434.53     34.78 o 
  -9  11   4     1212.89     1244.16     57.58 o 
  -8  11   4     1712.13     1673.09     67.89 o 
  -7  11   4     4164.09     4146.05    127.73 o 
  -6  11   4     3716.11     3554.55    112.31 o 
  -5  11   4     2214.88     2201.29     51.88 o 
  -4  11   4     3846.24     3755.58     62.76 o 
  -3  11   4     2079.99     1965.32     39.45 o 
  -2  11   4     4687.99     4509.71     72.90 o 
  -1  11   4     3997.82     3800.40     76.97 o 
   0  11   4     1430.72     1394.22     39.26 o 
   1  11   4      767.08      785.93     29.22 o 
   2  11   4      525.12      520.55     24.84 o 
   3  11   4      978.73      945.09     36.74 o 
   4  11   4      765.56      704.40     49.34 o 
 -10  12   4       31.66      -14.95     18.16 o 
  -9  12   4       82.25       43.47     23.05 o 
  -8  12   4       14.32        0.42     20.07 o 
  -7  12   4     1050.20     1040.74     53.71 o 
  -6  12   4     1593.94     1532.56     65.44 o 
  -5  12   4      619.16      580.72     37.99 o 
  -4  12   4      537.61      505.37     19.13 o 
  -3  12   4      632.33      634.14     21.19 o 
  -2  12   4     4014.39     3833.03     65.97 o 
  -1  12   4     3059.44     2979.64     65.73 o 
   0  12   4     1910.08     1966.31     50.57 o 
   1  12   4     1646.91     1621.90     45.49 o 
   2  12   4     2243.82     2270.07     77.77 o 
  -8  13   4      137.53       98.85     27.75 o 
  -7  13   4      294.66      289.05     31.38 o 
  -6  13   4       39.21       33.47     23.11 o 
  -5  13   4       25.93       10.48     21.74 o 
  -4  13   4      562.76      529.25     33.26 o 
  -3  13   4       35.12       32.67     11.41 o 
  -2  13   4      324.28      293.78     16.53 o 
  -1  13   4      431.94      435.41     34.81 o 
   0  13   4      546.98      538.72     34.54 o 
  -1 -13   5     1138.83     1232.90     58.95 o 
   0 -13   5     1677.53     1719.66     70.27 o 
   1 -13   5     1873.05     2111.73     79.74 o 
   2 -13   5     2184.53     2385.24     85.04 o 
   3 -13   5      787.14      895.56     47.76 o 
   5 -13   5      746.23      765.44     51.03 o 
   6 -13   5     1813.00     1807.43     81.40 o 
  -3 -12   5      517.76      548.98     39.06 o 
  -2 -12   5      823.41      768.12     45.67 o 
  -1 -12   5      735.84      760.32     44.07 o 
   0 -12   5     1859.87     1893.13     72.11 o 
   1 -12   5      592.71      601.03     38.29 o 
   2 -12   5     1511.30     1681.31     65.09 o 
   3 -12   5      652.21      752.28     41.57 o 
   5 -12   5     2579.28     2521.13     96.77 o 
   6 -12   5      841.96      819.10     50.08 o 
   7 -12   5     1562.13     1605.50     74.02 o 
  -5 -11   5      297.20      248.97     28.58 o 
  -4 -11   5      603.49      650.40     41.03 o 
  -3 -11   5      623.94      624.55     39.72 o 
  -2 -11   5       21.13       17.57     17.57 o 
  -1 -11   5        0.02       -3.99     16.20 o 
   0 -11   5        5.34       24.47     17.03 o 
   1 -11   5       10.57       16.67     16.26 o 
   2 -11   5       12.40       10.60     16.85 o 
   3 -11   5      469.21      485.68     32.87 o 
   4 -11   5     1446.09     1519.16     57.82 o 
   5 -11   5     1528.69     1391.13     64.13 o 
   6 -11   5     2182.53     2155.14     84.44 o 
   7 -11   5      932.44      898.77     50.44 o 
   8 -11   5      919.36     1039.61     54.25 o 
  -6 -10   5     1911.82     1839.29     71.40 o 
  -5 -10   5     3428.28     3633.27    112.67 o 
  -4 -10   5     1623.23     1586.09     63.66 o 
  -3 -10   5     2702.42     2652.73     87.54 o 
  -2 -10   5      768.47      805.10     41.62 o 
  -1 -10   5     1793.56     1782.72     65.56 o 
   0 -10   5      449.89      431.25     29.95 o 
   1 -10   5       97.91      115.58     20.43 o 
   2 -10   5       17.01       35.37     15.90 o 
   3 -10   5       40.28       51.33     15.66 o 
   4 -10   5      188.65      214.20     21.14 o 
   5 -10   5       12.81       21.68     18.34 o 
   6 -10   5      241.06      231.88     25.73 o 
   7 -10   5       40.98       68.06     22.69 o 
   8 -10   5       71.39       97.36     24.89 o 
  -7  -9   5     2257.37     2356.12     62.16 o 
  -6  -9   5     1495.99     1475.35     45.91 o 
  -5  -9   5     1833.32     1805.23     50.70 o 
  -4  -9   5     3279.96     3264.36     99.21 o 
  -3  -9   5     1193.78     1232.55     51.57 o 
  -2  -9   5     3493.35     3581.58    103.97 o 
  -1  -9   5     6155.05     6099.38    157.63 o 
   0  -9   5     4385.46     4540.32    122.79 o 
   1  -9   5     3473.92     3577.95    101.17 o 
   2  -9   5     4202.65     4364.65    117.43 o 
   3  -9   5     1095.27     1086.35     43.29 o 
   4  -9   5     2277.91     2344.51     71.70 o 
   5  -9   5      432.37      448.58     31.26 o 
   6  -9   5      258.91      262.19     24.42 o 
   7  -9   5       37.67       30.19     44.57 o 
   8  -9   5      254.45      271.42     25.96 o 
   9  -9   5        3.97       -1.25     19.59 o 
  10  -9   5       34.15       23.32     27.07 o 
  -8  -8   5       52.67       47.97     16.27 o 
  -7  -8   5      106.40       65.65     28.58 o 
  -6  -8   5      313.52      282.05     19.82 o 
  -5  -8   5      236.37      244.88     17.19 o 
  -4  -8   5     1732.16     1759.99     47.08 o 
  -3  -8   5     2210.13     2038.43     68.48 o 
  -2  -8   5     2944.83     3125.73     91.65 o 
  -1  -8   5     2994.19     3100.13     90.16 o 
   0  -8   5     3403.12     3372.69     66.76 o 
   1  -8   5     5111.98     5081.44    196.60 o 
   2  -8   5     1276.64     1210.47     31.39 o 
   3  -8   5     3322.09     3559.31     96.23 o 
   4  -8   5     3839.22     3989.74    113.89 o 
   5  -8   5     2095.28     2184.66     51.60 o 
   6  -8   5     1130.77      759.67     37.99 o 
   7  -8   5     4777.70     4640.80     92.87 o 
   8  -8   5     1885.90     2030.51     73.66 o 
   9  -8   5     1607.25     1524.15     42.86 o 
  10  -8   5      309.86      314.60     20.46 o 
  11  -8   5       36.66       40.91     18.70 o 
  -9  -7   5      541.00      567.80     40.43 o 
  -8  -7   5      775.25      718.14     29.51 o 
  -7  -7   5      465.29      448.33     23.08 o 
  -6  -7   5       19.00        8.68      9.37 o 
  -5  -7   5       48.36       52.45      9.54 o 
  -4  -7   5        2.93        0.63      6.84 o 
  -3  -7   5      290.45      295.68     13.38 o 
  -2  -7   5       44.08       55.41     13.61 o 
  -1  -7   5      211.33      211.70     13.35 o 
   0  -7   5      364.24      386.77     16.53 o 
   1  -7   5      116.78      126.90     15.60 o 
   2  -7   5     3807.30     3890.16     73.08 o 
   3  -7   5     1463.34     1546.33     36.03 o 
   5  -7   5     4188.06     4259.44     65.92 o 
   6  -7   5     3849.05     3800.89     76.89 o 
   7  -7   5     1631.08     1691.22     49.04 o 
   8  -7   5     2452.08     2474.36     56.56 o 
   9  -7   5     2817.26     2791.51    148.37 o 
  10  -7   5     2372.30     2339.37     57.89 o 
  11  -7   5      944.51      948.44     34.76 o 
 -10  -6   5     2443.74     2493.39     64.40 o 
  -9  -6   5     1820.57     1821.34     51.15 o 
  -8  -6   5     1188.76     1145.42     29.59 o 
  -7  -6   5     1749.22     1764.53     37.50 o 
  -6  -6   5     3080.30     3099.09     54.66 o 
  -5  -6   5     3384.30     3340.57     56.92 o 
  -4  -6   5     1437.85     1412.62     30.31 o 
  -3  -6   5      857.69      833.27     21.11 o 
  -2  -6   5      867.62      827.02     20.88 o 
  -1  -6   5      837.51      894.77     25.24 o 
   0  -6   5      860.27      865.60     24.16 o 
   1  -6   5      287.04      271.30     12.93 o 
   2  -6   5       17.61        5.45     10.24 o 
   3  -6   5       15.34        7.17      6.35 o 
   4  -6   5      657.80      618.90     16.16 o 
   5  -6   5      307.01      277.48     10.84 o 
   6  -6   5     2107.16     2121.92     48.06 o 
   7  -6   5     3321.61     3237.96     54.11 o 
   8  -6   5     3244.54     3256.64     68.73 o 
   9  -6   5     3285.28     3327.10     71.49 o 
  10  -6   5     2230.93     2260.78     56.08 o 
  11  -6   5     2668.46     2785.35     67.16 o 
 -11  -5   5     1449.42     1530.33     48.20 o 
 -10  -5   5     3224.91     3289.12     77.06 o 
  -9  -5   5     3689.51     3684.82    113.80 o 
  -8  -5   5     4410.72     4273.19     71.00 o 
  -7  -5   5     4706.82     4785.27     76.51 o 
  -6  -5   5     1905.66     1882.39     37.85 o 
  -5  -5   5     5547.58     5496.65     83.60 o 
  -4  -5   5     2360.44     2302.58     41.17 o 
  -3  -5   5      841.57      781.87     19.55 o 
  -2  -5   5     2239.92     2149.33     37.72 o 
  -1  -5   5     5582.25     5560.55     85.88 o 
   0  -5   5     5000.19     5399.39    143.60 o 
   1  -5   5     2171.88     2213.20     46.63 o 
   2  -5   5      152.62      150.08      9.64 o 
   3  -5   5       23.36        1.72      6.88 o 
   4  -5   5      644.53      686.88     16.54 o 
   5  -5   5      647.93      645.53     15.66 o 
   6  -5   5       13.78       14.73      6.08 o 
   7  -5   5      213.68      208.77     13.61 o 
   8  -5   5      215.91      202.76     14.88 o 
   9  -5   5      249.26      230.34     16.36 o 
  10  -5   5        7.72        6.42     12.01 o 
  11  -5   5      550.16      533.25     25.99 o 
 -11  -4   5       37.94       43.95     15.83 o 
 -10  -4   5       83.85      101.82     21.91 o 
  -9  -4   5      170.58      177.69     20.66 o 
  -8  -4   5     1114.36     1106.45     34.07 o 
  -7  -4   5      563.63      532.61     17.35 o 
  -6  -4   5     2710.74     2739.76     47.56 o 
  -5  -4   5     1782.93     1722.74     33.19 o 
  -4  -4   5     2808.95     2891.59     47.68 o 
  -3  -4   5     3990.75     3841.94     59.30 o 
  -2  -4   5    12508.04    12981.24    175.14 o 
  -1  -4   5     9726.50     9774.23    112.47 o 
   0  -4   5     9708.09     9760.12    161.07 o 
   1  -4   5     5262.39     5603.69    131.07 o 
   2  -4   5       76.96       54.86      6.14 o 
   3  -4   5     7974.47     8325.58    185.50 o 
   4  -4   5     6431.10     6403.46     76.78 o 
   5  -4   5     4976.74     5009.09     62.14 o 
   6  -4   5     2341.88     2363.18     40.38 o 
   7  -4   5     1027.48      957.92     28.72 o 
   8  -4   5      341.66      349.11     17.75 o 
   9  -4   5      597.23      596.35     24.44 o 
  10  -4   5       37.20       27.03     13.04 o 
  11  -4   5        2.60        1.92     11.99 o 
 -12  -3   5     1265.32     1376.81     45.06 o 
 -11  -3   5      577.13      586.16     26.81 o 
 -10  -3   5      227.87      216.65     20.99 o 
  -9  -3   5        7.88       18.62     10.78 o 
  -8  -3   5     1051.76     1008.53     24.83 o 
  -7  -3   5      501.21      489.55     20.47 o 
  -6  -3   5        5.42       11.45      5.70 o 
  -5  -3   5      748.04      796.59     19.22 o 
  -4  -3   5      321.41      291.55     10.79 o 
  -3  -3   5     4643.23     4956.40     72.52 o 
  -2  -3   5     2514.15     2456.26     39.72 o 
  -1  -3   5     5304.47     5282.82     71.22 o 
   0  -3   5     5270.71     5534.25     74.85 o 
   1  -3   5     5095.60     5126.39     70.13 o 
   2  -3   5    14418.59    15214.38    194.48 o 
   3  -3   5     4184.04     4131.00     59.99 o 
   4  -3   5     5485.53     5558.32     67.08 o 
   5  -3   5     6674.34     6771.20     80.85 o 
   6  -3   5     4167.02     4117.24     77.90 o 
   7  -3   5      851.50      853.89     38.05 o 
   8  -3   5     3029.85     3009.84     63.88 o 
   9  -3   5     2920.12     2893.84     74.44 o 
  10  -3   5     2824.17     2886.47     66.12 o 
  11  -3   5      930.90      953.07     34.65 o 
 -12  -2   5     1126.43     1127.35     39.60 o 
 -11  -2   5     1834.66     1853.52     51.22 o 
 -10  -2   5     1878.20     1822.13     48.80 o 
  -9  -2   5     1590.83     1537.87     42.18 o 
  -8  -2   5      855.26      812.92     21.22 o 
  -7  -2   5     5432.42     5243.83     79.08 o 
  -6  -2   5     3356.45     3375.03     53.89 o 
  -5  -2   5     1172.44     1182.08     23.87 o 
  -4  -2   5      146.17      162.35      8.71 o 
  -3  -2   5     1069.91     1015.44     20.32 o 
  -2  -2   5     1851.93     1802.13     24.43 o 
  -1  -2   5      286.45      265.00      6.54 o 
   0  -2   5     2023.63     2031.45     33.28 o 
   1  -2   5      298.48      236.42      7.63 o 
   2  -2   5     5213.55     5386.70     73.59 o 
   3  -2   5     3226.03     3272.39     53.61 o 
   4  -2   5     1359.90     1347.32     20.39 o 
   5  -2   5     4210.98     4359.78    104.37 o 
   6  -2   5     3889.01     4017.33     59.74 o 
   7  -2   5     8730.47     8793.81    150.88 o 
   8  -2   5     2282.61     2205.65     51.18 o 
   9  -2   5     2249.88     2322.40     83.79 o 
  10  -2   5     3399.60     3534.57     76.48 o 
  11  -2   5     2796.19     2836.09     67.44 o 
 -12  -1   5     1008.54     1024.25     36.65 o 
 -11  -1   5     1384.56     1410.64     42.08 o 
 -10  -1   5     2000.54     1956.13     50.36 o 
  -9  -1   5     5034.88     4713.46     94.68 o 
  -8  -1   5     5742.64     5755.16    124.38 o 
  -7  -1   5      492.00      542.24     33.50 o 
  -6  -1   5     1250.85     1223.75     24.47 o 
  -5  -1   5     4352.48     4671.81     60.02 o 
  -4  -1   5     6594.46     6786.84     94.72 o 
  -3  -1   5     6889.17     7149.25     98.64 o 
  -2  -1   5     5482.12     5477.01    110.69 o 
  -1  -1   5     2492.39     2586.92     42.49 o 
   0  -1   5     9407.58    10163.59    137.43 o 
   1  -1   5     3246.14     3488.49     49.76 o 
   2  -1   5      616.62      627.30     10.85 o 
   3  -1   5        4.67        4.35      2.74 o 
   4  -1   5      400.39      387.83      8.83 o 
   5  -1   5     2363.71     2447.74     39.18 o 
   6  -1   5     2141.98     2210.12     37.01 o 
   7  -1   5     1743.29     1709.35     67.83 o 
   8  -1   5     2292.50     2225.24     51.55 o 
   9  -1   5      919.63      909.60     30.39 o 
  10  -1   5     2217.08     2201.41     54.69 o 
  11  -1   5     2214.33     2202.43     56.59 o 
 -13   0   5      182.47      183.14     21.87 o 
 -12   0   5      533.20      523.56     25.22 o 
 -11   0   5      892.07      879.88     31.60 o 
 -10   0   5     2337.63     2220.41     54.55 o 
  -9   0   5     2324.71     2219.41     59.37 o 
  -8   0   5     4781.38     4894.12     95.55 o 
  -7   0   5     5193.35     5195.46     76.78 o 
  -6   0   5     3179.46     3191.07     67.21 o 
  -5   0   5     4524.50     4478.65     65.56 o 
  -4   0   5    13438.93    13594.50    188.85 o 
  -3   0   5    13323.57    12971.35    216.11 o 
  -2   0   5     4569.65     4484.11     64.96 o 
  -1   0   5     4668.74     4454.07     62.28 o 
   0   0   5     4995.09     4918.78     65.40 o 
   1   0   5     8249.34     8263.74    185.10 o 
   2   0   5     5938.49     6056.96     81.90 o 
   3   0   5     2399.98     2379.62     36.91 o 
   4   0   5     2731.86     2707.69     53.08 o 
   5   0   5     2564.08     2611.92     41.85 o 
   6   0   5       66.11       55.81     11.93 o 
   7   0   5       46.35       48.24     10.42 o 
   8   0   5       13.17       21.71     10.44 o 
   9   0   5       22.60       21.35     11.04 o 
  10   0   5      520.37      511.42     31.05 o 
  11   0   5      228.93      229.75     24.12 o 
 -13   1   5      624.33      651.50     41.51 o 
 -12   1   5        4.70       34.31     13.87 o 
 -11   1   5      221.67      206.82     16.26 o 
 -10   1   5      177.15      147.11     14.02 o 
  -9   1   5      753.02      744.17     25.88 o 
  -8   1   5       51.37       46.89     10.07 o 
  -7   1   5     1658.77     1647.49     29.94 o 
  -6   1   5     2753.05     2703.17     42.88 o 
  -5   1   5      704.69      603.76     13.96 o 
  -4   1   5     3125.48     3229.51     48.36 o 
  -3   1   5     1937.97     1806.89     28.49 o 
  -2   1   5     5057.49     4996.47     78.51 o 
  -1   1   5     4827.17     4664.44     55.57 o 
   0   1   5    24427.50    23907.50    311.39 o 
   1   1   5    31288.19    31583.86    394.57 o 
   2   1   5    15591.32    15967.45    203.70 o 
   3   1   5     6573.07     6385.64     86.96 o 
   4   1   5     7337.58     7541.60    121.27 o 
   5   1   5     4224.01     3858.20    238.69 o 
   6   1   5     4734.39     4869.07     71.22 o 
   7   1   5     1980.87     2010.98     47.01 o 
   8   1   5      864.18      773.20     26.95 o 
   9   1   5     2565.68     2552.80     59.16 o 
  10   1   5       81.24       90.48     15.09 o 
  11   1   5       58.57       55.15     16.33 o 
 -13   2   5     1203.57     1224.28     41.17 o 
 -12   2   5      696.19      667.67     27.93 o 
 -11   2   5     1006.60     1012.38     33.56 o 
 -10   2   5      450.80      452.08     20.59 o 
  -9   2   5     1484.21     1555.10     40.64 o 
  -8   2   5     1079.44     1031.28     29.99 o 
  -7   2   5       96.09      103.50      7.19 o 
  -6   2   5       25.43       26.77      4.86 o 
  -5   2   5       46.14       44.15      9.30 o 
  -4   2   5     3390.40     3668.27     49.24 o 
  -3   2   5     2515.16     2292.33     73.91 o 
  -2   2   5     4437.79     4438.88     53.67 o 
  -1   2   5     7002.20     7247.56     83.97 o 
   0   2   5      219.48      282.93      6.68 o 
   1   2   5     9533.53     9793.37    152.74 o 
   2   2   5    12966.93    13126.82    169.85 o 
   3   2   5     3898.48     3812.51     55.83 o 
   4   2   5      953.22      935.00     19.92 o 
   5   2   5     4218.88     4048.40     82.40 o 
   6   2   5     4560.26     4540.54     67.75 o 
   7   2   5     8677.28     8573.58    118.99 o 
   8   2   5     2601.05     2678.55     60.03 o 
   9   2   5     2144.39     2173.81     53.40 o 
  10   2   5     1309.26     1324.14     40.79 o 
 -13   3   5     2242.21     2232.68     59.11 o 
 -12   3   5     2441.11     2397.38     60.27 o 
 -11   3   5     2318.29     2327.27     57.02 o 
 -10   3   5     3219.70     3104.71     68.13 o 
  -9   3   5     7745.40     7901.12    144.25 o 
  -8   3   5     2806.85     2785.02     61.16 o 
  -7   3   5     1991.02     1990.61     33.67 o 
  -6   3   5     1204.08     1125.64     21.61 o 
  -5   3   5     5608.08     5354.55     75.82 o 
  -4   3   5     5063.75     5285.50     63.60 o 
  -3   3   5       84.42       79.87      8.61 o 
  -2   3   5        3.10        2.27      4.33 o 
  -1   3   5      165.77      140.69      5.46 o 
   0   3   5      239.75      231.77      6.56 o 
   1   3   5     2852.61     3057.89     39.18 o 
   2   3   5     1036.89     1010.36     20.36 o 
   3   3   5      875.75      849.20     18.70 o 
   4   3   5     1446.33     1449.01     27.39 o 
   5   3   5      161.72      160.60      9.25 o 
   6   3   5     2208.60     2116.18     89.30 o 
   7   3   5     3696.15     3667.93     58.68 o 
   8   3   5     1007.30     1062.66     42.10 o 
   9   3   5     1917.30     1897.52     49.54 o 
  10   3   5     1264.46     1339.03     41.68 o 
 -13   4   5      776.60      741.33     30.22 o 
 -12   4   5     1165.20     1182.98     37.98 o 
 -11   4   5     1733.15     1737.95     46.20 o 
 -10   4   5     1558.13     1597.63     42.46 o 
  -9   4   5     1787.46     1809.37     44.61 o 
  -8   4   5    10732.14    10673.09    186.38 o 
  -7   4   5     6983.43     6995.71    144.20 o 
  -6   4   5     5501.04     5536.02     78.79 o 
  -5   4   5     6474.84     6611.28    110.96 o 
  -4   4   5    13561.92    14001.89    158.49 o 
  -3   4   5    11417.86    11191.76    293.02 o 
  -2   4   5     9431.82     9962.25    133.00 o 
  -1   4   5      321.40      254.69      7.47 o 
   0   4   5     8094.16     8776.05    102.03 o 
   1   4   5      277.22      233.53      9.40 o 
   2   4   5     2388.83     2403.10     39.04 o 
   3   4   5     2082.08     2021.03     38.83 o 
   4   4   5     1156.47     1135.25     23.87 o 
   5   4   5      172.05      157.80      9.47 o 
   6   4   5     2909.47     2932.28     49.28 o 
   7   4   5      306.29      250.40     24.44 o 
   8   4   5      919.73      924.94     31.47 o 
   9   4   5      252.68      238.55     18.68 o 
 -13   5   5       41.57       38.87     14.63 o 
 -12   5   5      104.82      104.86     16.17 o 
 -11   5   5      500.63      523.77     23.33 o 
 -10   5   5     1564.47     1547.02     41.36 o 
  -9   5   5     1148.70     1088.45     36.77 o 
  -8   5   5     4655.75     4742.28     91.20 o 
  -7   5   5     5744.58     5595.06    228.64 o 
  -6   5   5     5156.06     5175.80     74.27 o 
  -5   5   5     5681.78     5908.44     71.71 o 
  -4   5   5     5432.91     5233.05     64.14 o 
  -3   5   5    12253.23    12518.54    162.75 o 
  -2   5   5     9487.93     9511.39    111.11 o 
  -1   5   5     6678.14     6890.13     82.07 o 
   0   5   5    11493.01    11862.75    136.25 o 
   1   5   5     5804.46     5777.92     81.31 o 
   2   5   5     3414.46     3461.04     53.19 o 
   3   5   5     2117.21     2187.30     37.81 o 
   4   5   5      774.93      755.17     19.27 o 
   5   5   5     1798.29     1748.82     33.75 o 
   6   5   5       65.89       60.02     26.44 o 
   7   5   5      203.90      191.37     32.04 o 
   8   5   5      115.81       59.07     19.71 o 
   9   5   5      166.83      143.22     26.50 o 
 -13   6   5      264.09      252.99     19.46 o 
 -12   6   5       74.01       56.81     14.31 o 
 -11   6   5      170.16      133.94     19.12 o 
 -10   6   5       23.48       11.69      9.79 o 
  -9   6   5     2078.64     2052.79     48.68 o 
  -7   6   5      167.61      121.63     20.84 o 
  -6   6   5      263.70      246.34      9.41 o 
  -5   6   5      469.21      446.82     11.02 o 
  -4   6   5      885.29      852.93     16.10 o 
  -3   6   5     1828.88     1876.88     31.70 o 
  -2   6   5     4865.29     4967.99     89.70 o 
  -1   6   5     3808.90     3772.60     56.69 o 
   0   6   5     3740.85     3641.58     67.29 o 
   1   6   5     9233.07     9343.53    152.46 o 
   2   6   5     6345.81     6579.65    112.32 o 
   3   6   5     6405.68     6483.15    111.70 o 
   4   6   5     3522.97     3561.19     69.22 o 
   5   6   5     4200.27     4196.00     79.79 o 
   6   6   5     2815.05     2857.25     60.59 o 
   7   6   5     1725.09     1732.42     43.68 o 
   8   6   5      556.03      535.23     34.24 o 
 -13   7   5     2936.05     3038.20    144.70 o 
 -12   7   5     1225.15     1192.57     38.19 o 
 -11   7   5     1140.68     1118.53     35.14 o 
 -10   7   5     1611.53     1544.87     41.42 o 
  -9   7   5     3283.60     3226.31     68.09 o 
  -8   7   5      207.32      230.27     14.19 o 
  -7   7   5      391.21      367.75     16.07 o 
  -6   7   5      656.50      677.04     30.07 o 
  -5   7   5      836.23      804.48     18.95 o 
  -4   7   5     3814.57     4015.61     60.78 o 
  -3   7   5      453.82      457.20     30.62 o 
  -2   7   5      350.60      340.00     12.04 o 
  -1   7   5     1132.85     1104.46     23.54 o 
   0   7   5     1243.54     1289.40     32.72 o 
   1   7   5     1106.46     1158.18     31.03 o 
   2   7   5     1553.77     1574.78     38.34 o 
   3   7   5     4443.35     4450.58     83.50 o 
   4   7   5     3755.06     3741.11     73.77 o 
   5   7   5     1161.33     1130.85     33.41 o 
   6   7   5      998.02     1012.17     32.17 o 
   7   7   5     1470.69     1461.37     40.98 o 
 -12   8   5     3223.62     3145.56    104.21 o 
 -11   8   5     3429.23     3315.93    106.12 o 
 -10   8   5     1118.02     1236.24     52.94 o 
  -9   8   5     5059.03     4930.19    140.00 o 
  -8   8   5     3040.29     3070.11     95.16 o 
  -7   8   5     3409.04     3316.41     99.39 o 
  -6   8   5     4718.15     4677.48     85.66 o 
  -5   8   5     3853.19     3917.13     61.31 o 
  -4   8   5     5695.50     5813.61     84.64 o 
  -3   8   5       19.49       23.81      6.76 o 
  -2   8   5      341.09      363.72     16.67 o 
  -1   8   5        6.24       16.65      8.92 o 
   0   8   5     1318.34     1344.15     34.99 o 
   1   8   5      102.95       74.41     11.20 o 
   2   8   5        9.11       -8.42      8.99 o 
   3   8   5       38.70       30.58     11.28 o 
   4   8   5      376.89      339.59     18.99 o 
   5   8   5      668.83      674.33     26.50 o 
   6   8   5     1214.87     1269.27     38.58 o 
 -12   9   5      985.52      876.03     47.22 o 
 -11   9   5     1224.23     1263.87     57.11 o 
 -10   9   5     2600.69     2453.42     85.21 o 
  -9   9   5      861.79      895.50     44.07 o 
  -8   9   5     2671.65     2686.97     87.95 o 
  -7   9   5     3098.51     2991.39     93.37 o 
  -6   9   5     4850.49     4890.41    137.50 o 
  -5   9   5     4169.83     4113.20     64.64 o 
  -4   9   5     3060.86     3149.73     52.34 o 
  -3   9   5     3383.21     3331.67     73.64 o 
  -2   9   5     3704.10     3661.20     71.57 o 
  -1   9   5     3290.90     3266.03     54.76 o 
   0   9   5     3353.20     3223.85     69.52 o 
   1   9   5     1246.08     1234.04     41.80 o 
   2   9   5      933.91      928.00     30.52 o 
   3   9   5      284.15      252.01     17.28 o 
   4   9   5       62.35       30.32     12.95 o 
   5   9   5      475.04      467.17     24.01 o 
 -11  10   5       31.65       19.89     19.83 o 
 -10  10   5        6.90       15.36     17.92 o 
  -9  10   5      302.24      269.10     24.95 o 
  -8  10   5     1823.88     1827.03     69.43 o 
  -7  10   5     2483.64     2467.83     84.20 o 
  -6  10   5     3594.31     3597.06    110.23 o 
  -5  10   5     3465.79     3419.10     57.30 o 
  -4  10   5     1511.03     1485.13     31.90 o 
  -3  10   5     3926.98     3935.25     64.18 o 
  -2  10   5     2181.68     2128.35     40.87 o 
  -1  10   5     2302.27     2051.59    142.93 o 
   0  10   5     3295.25     3169.44     67.20 o 
   1  10   5     1042.92     1058.92     33.44 o 
   2  10   5     2080.56     1985.92     50.24 o 
   3  10   5     1579.15     1613.87     44.71 o 
   4  10   5      770.58      745.94     30.12 o 
 -10  11   5      174.71      199.97     25.43 o 
  -9  11   5      503.59      507.95     35.43 o 
  -8  11   5       59.58       76.94     20.60 o 
  -7  11   5       45.54       30.37     19.12 o 
  -6  11   5       20.71        4.29     16.61 o 
  -5  11   5       80.36       88.22     35.25 o 
  -4  11   5      135.20      144.07     16.74 o 
  -3  11   5      108.55      106.96     22.53 o 
  -2  11   5     1011.21      966.58     25.86 o 
  -1  11   5     2135.85     2033.79     50.08 o 
   0  11   5     2549.80     2360.19     55.96 o 
   1  11   5     1750.74     1740.84     46.82 o 
   2  11   5     2510.44     2598.92    131.01 o 
   3  11   5     1881.04     1886.60     82.21 o 
  -9  12   5     1447.69     1481.88     66.99 o 
  -8  12   5     2007.14     2065.94     80.99 o 
  -7  12   5     1237.95     1302.99     60.09 o 
  -6  12   5      747.76      712.39     42.76 o 
  -5  12   5      127.47      132.53     28.26 o 
  -4  12   5      609.34      589.99     20.94 o 
  -3  12   5      380.31      355.51     16.68 o 
  -2  12   5      234.26      248.27     15.74 o 
  -1  12   5      215.87      180.30     32.25 o 
   0  12   5      431.40      429.41     22.62 o 
   1  12   5      351.11      346.98     27.60 o 
  -7  13   5     2294.00     2358.20     90.81 o 
  -6  13   5     1775.65     1681.37     71.94 o 
  -5  13   5     1733.73     1717.87     71.94 o 
  -4  13   5     1252.68     1259.46     32.60 o 
  -3  13   5     2083.87     2005.26     43.19 o 
  -2  13   5      696.28      710.77     28.96 o 
  -1  13   5      196.85      176.72     23.11 o 
   0 -13   6       69.74       76.28     25.96 o 
   1 -13   6       64.81       86.58     27.33 o 
   2 -13   6      287.84      312.81     32.57 o 
   3 -13   6     1366.91     1494.74     64.37 o 
  -3 -12   6     1285.81     1325.03     62.41 o 
  -2 -12   6     1019.34     1021.51     53.18 o 
  -1 -12   6      361.29      320.85     31.26 o 
   0 -12   6       69.46       76.52     21.56 o 
   1 -12   6      266.34      265.95     28.46 o 
   2 -12   6      145.91      166.80     28.05 o 
   3 -12   6       82.18      139.64     27.27 o 
   5 -12   6      576.11      613.24     43.95 o 
   6 -12   6       56.52       75.15     28.88 o 
   7 -12   6      602.69      615.50     46.81 o 
  -5 -11   6     1910.60     1936.18     76.64 o 
  -4 -11   6     1765.87     1787.43     71.64 o 
  -3 -11   6     2636.62     2597.17     90.10 o 
  -2 -11   6     1066.63     1054.44     50.56 o 
  -1 -11   6     1889.29     1937.85     73.30 o 
   0 -11   6     1778.39     1837.27     69.37 o 
   1 -11   6      687.05      752.46     41.33 o 
   2 -11   6      586.93      621.99     36.74 o 
   3 -11   6      698.16      756.51     40.02 o 
   4 -11   6      512.09      570.90     35.37 o 
   5 -11   6      224.37      217.06     27.27 o 
   6 -11   6       31.02       41.57     22.63 o 
   7 -11   6      119.08      153.87     31.32 o 
  -6 -10   6      915.18      950.23     49.96 o 
  -5 -10   6     2047.65     2019.37     76.64 o 
  -4 -10   6     1758.75     1671.66     65.62 o 
  -3 -10   6      792.94      854.77     44.48 o 
  -2 -10   6      895.36      895.56     44.24 o 
  -1 -10   6     2952.51     3133.24     97.48 o 
   0 -10   6     3742.31     3889.15    112.73 o 
   1 -10   6     2778.82     3029.56     93.19 o 
   2 -10   6     4035.96     4330.17    121.00 o 
   3 -10   6     1249.62     1333.01     52.76 o 
   4 -10   6     2491.72     2638.38     82.06 o 
   5 -10   6     2943.85     2928.39    101.41 o 
   6 -10   6     2276.83     2393.46     86.52 o 
   9 -10   6      198.59      205.56     29.36 o 
  -7  -9   6      210.45      182.07     37.13 o 
  -6  -9   6        2.24       -7.23     14.13 o 
  -5  -9   6      107.44       82.54     16.62 o 
  -4  -9   6      425.67      416.13     30.91 o 
  -3  -9   6       23.36       20.25     15.54 o 
  -2  -9   6      657.70      670.17     36.86 o 
  -1  -9   6     1638.27     1666.12     61.57 o 
   0  -9   6     2427.85     2458.90     78.31 o 
   1  -9   6     3703.33     3914.58    109.09 o 
   2  -9   6      698.12      748.83     36.32 o 
   3  -9   6     3820.66     3991.28    109.21 o 
   4  -9   6     4561.02     4699.02    123.68 o 
   5  -9   6     2619.42     2687.21     91.11 o 
   6  -9   6     1486.81     1684.82     65.62 o 
   7  -9   6     2285.95     2301.81     81.05 o 
   8  -9   6     1591.16     1598.12     44.77 o 
   9  -9   6     1617.11     1630.54     46.86 o 
  -8  -8   6     1809.19     1824.75     52.70 o 
  -7  -8   6      677.21      663.95     35.46 o 
  -6  -8   6     1288.25     1293.61     41.00 o 
  -5  -8   6     1920.18     1901.72     50.75 o 
  -4  -8   6      369.22      390.98     20.99 o 
  -3  -8   6     1224.14     1105.53     47.34 o 
  -2  -8   6      266.79      274.82     23.34 o 
  -1  -8   6       24.11       22.77      9.42 o 
   0  -8   6      285.60      287.94     15.78 o 
   1  -8   6        6.44        7.96      7.86 o 
   2  -8   6      415.34      390.28     25.01 o 
   3  -8   6      629.18      619.40     21.85 o 
   4  -8   6     3999.34     2291.65    147.35 o 
   5  -8   6     3630.97     3735.35     78.58 o 
   6  -8   6     1561.84     1543.31     87.63 o 
   7  -8   6     1557.70     1623.35     43.28 o 
   8  -8   6     1852.65     1842.72     63.99 o 
   9  -8   6     2182.57     2202.84     55.63 o 
  10  -8   6     1374.69     1388.58     57.52 o 
  -9  -7   6     1896.94     2018.37     72.92 o 
  -8  -7   6      748.78      725.49     42.99 o 
  -7  -7   6     2204.01     2177.60     45.16 o 
  -6  -7   6     2531.20     2499.63     48.50 o 
  -5  -7   6     2001.10     2023.42     49.06 o 
  -4  -7   6     5005.29     4849.66     77.81 o 
  -3  -7   6     1924.25     2039.30     39.93 o 
  -2  -7   6     4969.41     4922.81     92.62 o 
  -1  -7   6     5647.79     5433.68    143.63 o 
   0  -7   6     3346.52     3381.19     66.74 o 
   1  -7   6      115.03      115.91     12.33 o 
   2  -7   6      331.17      303.55     14.60 o 
   3  -7   6      701.75      631.42     47.64 o 
   4  -7   6       41.01       20.20     10.78 o 
   5  -7   6      100.56       70.06     20.79 o 
   6  -7   6      359.51      337.43     17.49 o 
   7  -7   6      813.03      745.45     26.74 o 
   8  -7   6      264.47      270.88     17.66 o 
   9  -7   6      904.52      864.07     31.53 o 
  10  -7   6     1251.30     1297.00     41.12 o 
 -10  -6   6      663.19      704.01     31.64 o 
  -9  -6   6      910.48      890.86     53.74 o 
  -8  -6   6     1830.56     1823.79     39.93 o 
  -7  -6   6     1806.81     1791.62     38.53 o 
  -6  -6   6     2503.61     2517.97     47.51 o 
  -5  -6   6     6074.75     6125.80     93.88 o 
  -4  -6   6     2995.26     3070.57     53.47 o 
  -3  -6   6     4799.65     4803.87    182.70 o 
  -2  -6   6     6624.31     6554.70    110.85 o 
  -1  -6   6     6733.21     6813.84    124.40 o 
   0  -6   6     4343.60     4331.94     93.19 o 
   1  -6   6     6399.51     6262.71    127.55 o 
   2  -6   6      948.85      900.92     33.94 o 
   3  -6   6     2886.42     2852.85     65.56 o 
   4  -6   6     1506.19     1482.05     24.90 o 
   5  -6   6     3071.40     3063.68     43.02 o 
   6  -6   6      580.88      613.90     31.26 o 
   7  -6   6      559.97      581.91     23.28 o 
   8  -6   6      118.04      114.68     15.88 o 
   9  -6   6       43.84       29.68     12.75 o 
  10  -6   6      114.51       75.48     16.42 o 
  11  -6   6      304.18      274.52     26.98 o 
 -10  -5   6       38.64       47.17     15.06 o 
  -9  -5   6      152.02      186.90     20.14 o 
  -8  -5   6      471.57      452.81     18.00 o 
  -7  -5   6        3.59        3.88      8.13 o 
  -6  -5   6        9.64        5.35      6.94 o 
  -5  -5   6     1931.25     1944.70     37.97 o 
  -4  -5   6     2387.37     2305.62     51.33 o 
  -3  -5   6     1220.83     1178.19     25.94 o 
  -2  -5   6     3422.09     3515.95     56.49 o 
  -1  -5   6     4869.42     4820.94     73.07 o 
   0  -5   6     8351.30     8563.53    113.99 o 
   1  -5   6     4732.61     4742.32     67.38 o 
   2  -5   6     6082.35     5944.73     82.76 o 
   3  -5   6    11408.39    11586.09    152.65 o 
   4  -5   6     5522.58     5582.53     69.46 o 
   5  -5   6     4815.05     4859.58     71.12 o 
   6  -5   6     5075.03     5218.18     96.73 o 
   7  -5   6     3742.31     3764.29     76.11 o 
   8  -5   6     3037.84     3037.16     66.64 o 
   9  -5   6      443.47      450.41     24.74 o 
  10  -5   6      659.19      624.95     27.55 o 
  11  -5   6      210.33      240.57     37.58 o 
 -11  -4   6     2222.23     2310.16     80.00 o 
 -10  -4   6     1391.40     1341.72     60.14 o 
  -9  -4   6     1011.07      996.81     39.09 o 
  -8  -4   6     1297.24     1232.45     37.77 o 
  -7  -4   6      653.83      624.23     19.25 o 
  -6  -4   6     1194.09     1183.12     27.07 o 
  -5  -4   6      335.54      309.40     12.89 o 
  -4  -4   6      805.44      773.09     19.60 o 
  -3  -4   6     1122.43     1091.39     23.76 o 
  -2  -4   6     2167.18     2232.08     38.74 o 
  -1  -4   6      575.14      497.26     10.71 o 
   0  -4   6     2506.49     2725.90     41.50 o 
   1  -4   6     2198.47     2121.95     34.26 o 
   2  -4   6       31.24       24.08      9.40 o 
   3  -4   6     6450.67     6764.26     92.83 o 
   4  -4   6     5450.81     5508.63     67.97 o 
   5  -4   6     4510.72     4551.96     67.00 o 
   6  -4   6     3690.27     3717.68     73.22 o 
   7  -4   6     1519.26     1545.77     45.91 o 
   8  -4   6     2762.33     2755.67    101.26 o 
   9  -4   6     2202.60     2141.64     54.70 o 
  10  -4   6     1758.68     1880.48     50.60 o 
  11  -4   6     1101.86     1120.17     38.91 o 
 -12  -3   6     1600.01     1641.65     69.26 o 
 -11  -3   6     2992.84     2990.51     72.59 o 
 -10  -3   6     3415.91     3352.81     76.65 o 
  -9  -3   6     2625.85     2611.18     62.41 o 
  -8  -3   6     2766.62     2790.63     49.97 o 
  -7  -3   6     2018.46     1875.90    128.46 o 
  -6  -3   6     8290.37     8262.73    118.34 o 
  -5  -3   6     2229.69     2233.65     39.61 o 
  -4  -3   6     4689.96     4733.48     71.42 o 
  -3  -3   6      626.68      640.12     16.45 o 
  -2  -3   6     1879.69     1865.91     25.92 o 
  -1  -3   6     1967.01     1929.16     28.69 o 
   0  -3   6       62.13       45.11      5.10 o 
   1  -3   6      534.84      552.90     20.60 o 
   2  -3   6      714.44      787.57     43.65 o 
   3  -3   6      308.66      306.32      8.44 o 
   4  -3   6     1571.47     1695.06     29.93 o 
   5  -3   6      890.95      826.22     18.96 o 
   6  -3   6     1270.14     1280.40     52.64 o 
   7  -3   6      756.74      777.99     26.31 o 
   8  -3   6     2550.41     2586.14     58.73 o 
   9  -3   6      785.26      775.62     28.55 o 
  10  -3   6     1207.52     1229.77     39.02 o 
  11  -3   6     1238.69     1307.47     42.49 o 
 -12  -2   6      312.92      294.93     21.35 o 
 -11  -2   6      966.46      975.46     44.93 o 
 -10  -2   6     2061.66     2092.11     54.18 o 
  -9  -2   6     3891.46     3580.45     78.04 o 
  -8  -2   6     3319.49     3272.71     99.25 o 
  -7  -2   6     4466.17     4524.99     70.59 o 
  -6  -2   6     9439.29     9391.66    131.72 o 
  -5  -2   6     7218.93     7281.53    103.90 o 
  -4  -2   6     9734.20     9752.60    134.55 o 
  -3  -2   6     8313.99     8302.50    115.34 o 
  -2  -2   6     6672.51     6354.70    155.67 o 
  -1  -2   6    15416.40    15868.86    219.67 o 
   0  -2   6     3486.36     3323.93     51.91 o 
   1  -2   6     9926.52    10029.30    131.40 o 
   2  -2   6       41.60       31.01      4.87 o 
   3  -2   6      894.56      904.54     15.36 o 
   4  -2   6      163.92      144.58     20.13 o 
   5  -2   6     1060.28     1100.69     22.65 o 
   6  -2   6       50.76       37.77     11.11 o 
   7  -2   6     1009.99     1002.97     30.53 o 
   8  -2   6       15.21       11.35     10.74 o 
   9  -2   6      502.51      453.60     21.97 o 
  10  -2   6        9.47        0.14     13.20 o 
  11  -2   6      483.90      494.29     25.90 o 
 -12  -1   6        2.60       11.07     13.37 o 
 -11  -1   6       35.62       36.83     13.11 o 
 -10  -1   6       43.05       57.15     13.56 o 
  -9  -1   6     1256.27     1149.03     35.04 o 
  -8  -1   6     1593.80     1612.32     33.44 o 
  -7  -1   6     1300.12     1260.06     26.42 o 
  -6  -1   6     5726.92     5532.58     81.59 o 
  -5  -1   6     7307.00     7288.99    102.92 o 
  -4  -1   6     5114.46     4896.95     76.23 o 
  -3  -1   6    10792.20    10968.23    142.35 o 
  -2  -1   6    19912.04    19576.24    229.74 o 
  -1  -1   6    21878.73    22077.93    244.98 o 
   0  -1   6     7453.60     7746.38    108.25 o 
   1  -1   6     4073.54     4140.47     59.09 o 
   2  -1   6     4118.50     4088.26     58.71 o 
   3  -1   6     5248.40     5514.46     96.83 o 
   4  -1   6      735.66      662.28     21.18 o 
   5  -1   6     1370.08     1368.42     26.44 o 
   6  -1   6      997.49      999.98     22.12 o 
   7  -1   6      988.24      954.65     29.72 o 
   8  -1   6      421.36      401.76     19.96 o 
   9  -1   6      109.27      126.48     32.96 o 
  10  -1   6      693.57      668.99     28.30 o 
 -13   0   6     1022.56     1106.53     40.01 o 
 -12   0   6      299.01      262.65     19.59 o 
 -11   0   6      228.36      221.69     28.14 o 
 -10   0   6     1177.80     1048.83     34.34 o 
  -9   0   6      165.43      165.70     14.26 o 
  -8   0   6      767.29      717.69     42.16 o 
  -7   0   6      278.79      265.81     11.96 o 
  -6   0   6       15.56        7.76      5.07 o 
  -5   0   6      557.16      542.41     14.25 o 
  -4   0   6      832.68      798.86     20.18 o 
  -3   0   6     3935.34     3999.87     49.57 o 
  -2   0   6      882.06      832.49     14.14 o 
  -1   0   6     2415.97     2318.41     30.68 o 
   0   0   6     6756.40     7073.56     82.66 o 
   1   0   6     4155.75     4170.91     59.64 o 
   2   0   6     6991.07     7300.89     98.79 o 
   3   0   6    12629.57    12557.66    183.07 o 
   4   0   6     4958.83     4784.66     68.99 o 
   5   0   6     5038.01     4893.35     71.33 o 
   6   0   6     3554.63     3619.35     56.60 o 
   7   0   6     2455.22     2455.31     54.82 o 
   8   0   6     4422.55     4333.44     86.63 o 
   9   0   6      671.08      674.36     27.23 o 
  10   0   6      893.45      845.51     32.48 o 
 -13   1   6     2497.06     2526.50     66.09 o 
 -12   1   6     2618.28     2523.29     63.90 o 
 -11   1   6     3183.67     3146.17     72.44 o 
 -10   1   6     3285.20     3181.82     71.20 o 
  -9   1   6     1358.18     1381.54     61.69 o 
  -8   1   6     6919.58     6702.77    180.08 o 
  -7   1   6      898.14      863.81     19.85 o 
  -6   1   6     5396.05     5348.04     78.06 o 
  -5   1   6       45.22       36.87      6.87 o 
  -4   1   6      500.96      456.40     10.10 o 
  -3   1   6      195.39      192.59      9.38 o 
  -2   1   6       10.23       22.12      7.13 o 
  -1   1   6      340.59      409.27     14.49 o 
   0   1   6       49.04       44.58      5.31 o 
   1   1   6      953.68      859.37     17.96 o 
   2   1   6     3865.95     3971.60     57.96 o 
   3   1   6     2413.16     2419.49     68.55 o 
   4   1   6      560.94      525.47     15.77 o 
   5   1   6     2155.63     2161.46     47.70 o 
   6   1   6     2294.75     2205.56     38.85 o 
   7   1   6     2407.50     2405.19     54.65 o 
   8   1   6     4043.52     4106.11     83.61 o 
   9   1   6      553.03      536.54     24.49 o 
  10   1   6     1708.40     1710.54     48.19 o 
 -13   2   6      984.30      961.55     39.36 o 
 -12   2   6     1317.91     1320.84     41.65 o 
 -11   2   6     1714.70     1716.55     47.23 o 
 -10   2   6     8359.57     8277.49    153.82 o 
  -9   2   6     7057.97     6965.32    130.63 o 
  -8   2   6     6755.08     6647.52    123.51 o 
  -7   2   6     4888.19     4796.40     71.41 o 
  -6   2   6     2171.27     2146.98     36.28 o 
  -5   2   6     2725.80     2589.85     41.34 o 
  -4   2   6     8350.95     8461.32    112.48 o 
  -3   2   6     7673.23     7802.29     96.88 o 
  -2   2   6      173.35      135.99      5.87 o 
  -1   2   6     5842.18     6092.44     72.41 o 
   0   2   6       62.71       86.96      9.65 o 
   1   2   6     7982.02     8001.34    107.70 o 
   2   2   6      237.93      189.42      8.52 o 
   3   2   6       47.45       51.83     11.60 o 
   4   2   6      230.50      206.96     11.43 o 
   5   2   6      186.30      170.83      9.28 o 
   6   2   6      403.54      359.97     17.46 o 
   7   2   6     2518.54     2511.00     56.85 o 
   8   2   6      971.91      959.04     32.11 o 
   9   2   6      792.72      801.23     30.51 o 
  10   2   6      816.72      824.47     45.35 o 
 -13   3   6       50.29       25.53     15.05 o 
 -12   3   6      593.05      577.44     26.24 o 
 -11   3   6     1564.86     1458.01     42.04 o 
 -10   3   6     1579.53     1519.11     41.81 o 
  -9   3   6     6675.83     6559.50    123.58 o 
  -8   3   6     2266.64     2243.25     51.55 o 
  -7   3   6     1913.40     1849.74     32.71 o 
  -6   3   6     6450.69     6670.83     94.44 o 
  -5   3   6     2496.82     2445.66     33.65 o 
  -4   3   6     9518.21     9841.96    202.27 o 
  -3   3   6     6922.65     7263.63     85.97 o 
  -2   3   6    11932.71    12799.23    180.79 o 
  -1   3   6     3570.11     3501.66     50.28 o 
   0   3   6     2414.03     2389.14     36.10 o 
   1   3   6     5485.12     5314.30     75.22 o 
   2   3   6     2377.18     2276.44     37.85 o 
   3   3   6     1059.52     1086.82     22.82 o 
   4   3   6     1314.47     1364.43     27.33 o 
   5   3   6      297.98      277.50     11.82 o 
   6   3   6      663.18      623.70     18.16 o 
   7   3   6        1.58       -2.48      7.62 o 
   8   3   6       99.14      111.97     40.67 o 
   9   3   6       10.42        7.26     13.59 o 
 -13   4   6     1188.36     1231.15     41.31 o 
 -12   4   6      161.37      125.30     16.70 o 
 -11   4   6       13.62       11.57     12.65 o 
 -10   4   6       44.70       21.40     10.00 o 
  -9   4   6       96.82       78.49     12.34 o 
  -8   4   6       18.98       14.51      8.23 o 
  -7   4   6     2809.10     2804.24     45.11 o 
  -6   4   6     3907.66     3931.06     59.26 o 
  -5   4   6     4978.09     4880.51     68.87 o 
  -4   4   6     6792.22     7088.14     96.66 o 
  -3   4   6     3355.18     3312.49     43.38 o 
  -2   4   6     1447.38     1397.12     23.59 o 
  -1   4   6    13463.88    13757.01    156.56 o 
   0   4   6     3434.69     3734.18     69.35 o 
   1   4   6     4114.66     4086.83     60.64 o 
   2   4   6     2539.89     2548.67     41.99 o 
   3   4   6     2382.90     2336.73     40.05 o 
   4   4   6     1811.17     1785.33     33.57 o 
   5   4   6     2032.15     2038.82     37.62 o 
   6   4   6      445.43      430.99     15.69 o 
   7   4   6     1406.97     1357.57     30.45 o 
   8   4   6      782.87      823.47     30.54 o 
   9   4   6      465.36      413.93     31.26 o 
 -13   5   6     1449.54     1508.03     46.17 o 
 -12   5   6     1899.08     1948.64     52.42 o 
 -11   5   6      412.82      424.03     34.39 o 
 -10   5   6     1097.78     1057.83     33.11 o 
  -9   5   6      465.28      454.89     20.12 o 
  -8   5   6     3241.83     3166.67     66.44 o 
  -7   5   6      466.23      507.20     19.24 o 
  -6   5   6      293.03      258.80     16.45 o 
  -5   5   6      102.78      112.07      7.77 o 
  -4   5   6        8.53        2.83      4.08 o 
  -3   5   6      680.56      664.40     15.75 o 
  -2   5   6     3118.88     3302.14     54.99 o 
  -1   5   6     1528.95     1530.36     24.02 o 
   0   5   6     1237.49     1181.66     42.89 o 
   1   5   6     4140.38     4151.84     64.55 o 
   2   5   6     3669.00     3827.36     59.07 o 
   3   5   6     2627.96     2669.49     45.21 o 
   4   5   6     2756.90     2689.49     46.08 o 
   5   5   6     1820.76     1748.80     41.68 o 
   6   5   6     2895.97     2915.18     60.74 o 
   7   5   6     2778.14     2837.25     60.75 o 
   8   5   6     2296.23     2481.35     82.00 o 
 -13   6   6     2505.68     2727.92     74.47 o 
 -12   6   6     2170.25     2243.37     57.43 o 
 -11   6   6     3072.87     3060.85     69.43 o 
 -10   6   6     5477.95     5449.97    106.95 o 
  -9   6   6     3567.12     3583.89     74.64 o 
  -8   6   6     5191.31     5158.56    140.24 o 
  -7   6   6     2459.77     2438.96     53.08 o 
  -6   6   6     2196.82     2137.72     36.42 o 
  -5   6   6     1686.10     1720.50     26.97 o 
  -4   6   6      234.25      225.66      9.84 o 
  -3   6   6      983.98      965.21     17.90 o 
  -2   6   6      598.17      588.73     13.35 o 
  -1   6   6      405.76      413.76     12.80 o 
   0   6   6        7.68        4.91      6.50 o 
   1   6   6      124.89      127.31     11.09 o 
   2   6   6      229.77      206.46     13.30 o 
   3   6   6     1294.15     1288.99     33.69 o 
   4   6   6     1494.12     1474.33     37.44 o 
   5   6   6      956.39      961.03     31.92 o 
   6   6   6      884.34      884.34     29.55 o 
   7   6   6     1145.05     1174.30     35.54 o 
 -13   7   6     1735.78     1742.59     70.92 o 
 -12   7   6     1220.09     1173.41     50.59 o 
 -11   7   6     1512.56     1539.73     43.43 o 
 -10   7   6     1784.34     1489.03    214.23 o 
  -9   7   6     1814.57     1690.48     42.96 o 
  -8   7   6     3907.29     4126.66    118.62 o 
  -7   7   6     3537.21     3381.61     98.91 o 
  -6   7   6     3206.94     3331.28     87.83 o 
  -5   7   6     2599.06     2599.85     43.22 o 
  -4   7   6     5878.15     5692.36    362.35 o 
  -3   7   6     2706.10     2712.17     44.78 o 
  -2   7   6     3996.23     3937.12     88.81 o 
  -1   7   6     1136.96     1089.58     23.67 o 
   0   7   6      329.99      323.12     16.18 o 
   1   7   6     1240.06     1243.96     33.30 o 
   2   7   6     1023.93     1023.24     29.89 o 
   3   7   6      345.42      336.45     23.97 o 
   4   7   6        1.13        0.52     10.21 o 
   5   7   6        6.17       14.71     11.19 o 
   6   7   6      320.89      278.46     18.47 o 
   7   7   6       55.50       35.19     15.16 o 
 -12   8   6      118.62       84.50     23.52 o 
 -11   8   6      266.10      263.62     25.13 o 
 -10   8   6      657.64      634.32     36.09 o 
  -9   8   6     1212.56     1189.85     50.85 o 
  -8   8   6     1581.70     1566.98     58.42 o 
  -7   8   6     2164.16     2166.63     72.53 o 
  -6   8   6     2628.95     2671.81     54.79 o 
  -5   8   6     2957.50     2927.03     48.76 o 
  -4   8   6     1958.07     2033.38     37.21 o 
  -3   8   6     1081.63     1104.60     24.60 o 
  -2   8   6     3246.46     3349.27     54.53 o 
  -1   8   6     4678.20     4584.50     85.55 o 
   0   8   6     5070.68     5040.47     93.16 o 
   1   8   6     3829.09     3804.32     75.03 o 
   2   8   6     1771.38     1817.26     44.96 o 
   3   8   6     2631.09     2633.70     58.78 o 
   4   8   6      938.43      908.48     31.15 o 
   5   8   6      328.53      333.48     19.96 o 
   6   8   6      561.97      524.85     25.45 o 
 -12   9   6      418.19      407.02     33.29 o 
 -11   9   6       28.04       17.33     18.28 o 
 -10   9   6        3.46       -3.45     16.26 o 
  -9   9   6      148.78       92.60     21.20 o 
  -8   9   6       81.14       66.69     17.39 o 
  -7   9   6      332.28      294.71     24.47 o 
  -6   9   6      797.16      797.78     38.53 o 
  -5   9   6     1313.06     1361.77     29.38 o 
  -4   9   6      849.76      866.97     22.30 o 
  -3   9   6     2241.25     2260.36     70.12 o 
  -2   9   6     1657.47     1654.24     37.03 o 
  -1   9   6     3249.27     3128.23     65.11 o 
   0   9   6     3187.70     3128.04     66.02 o 
   1   9   6     2804.37     2777.55     61.39 o 
   2   9   6     1641.61     1705.48     44.90 o 
   3   9   6     1446.54     1442.55     41.01 o 
   4   9   6     1328.56     1332.51     40.10 o 
   5   9   6     2146.54     2165.83     66.46 o 
 -11  10   6     1060.51     1047.71     53.00 o 
 -10  10   6     1194.48     1190.15     55.32 o 
  -9  10   6      641.62      679.57     39.72 o 
  -8  10   6      219.05      193.53     22.33 o 
  -7  10   6      289.02      256.42     23.76 o 
  -6  10   6      124.54       89.50     20.66 o 
  -5  10   6       10.72        9.31      8.06 o 
  -4  10   6      225.28      220.70     12.32 o 
  -3  10   6       28.09       24.96     15.79 o 
  -2  10   6      305.22      306.22     29.09 o 
  -1  10   6      365.74      345.89     18.88 o 
   0  10   6      501.60      493.29     22.62 o 
   1  10   6       93.93      105.30     17.00 o 
   2  10   6     1028.38     1040.79     35.08 o 
   3  10   6     1631.39     1699.25     47.45 o 
   4  10   6     1908.11     1942.52     52.54 o 
 -10  11   6     2299.91     2331.70     87.00 o 
  -9  11   6     1229.69     1331.40     60.38 o 
  -8  11   6     2447.39     2662.08     92.84 o 
  -7  11   6     1898.07     1838.82     71.28 o 
  -6  11   6     2752.52     2855.26     95.75 o 
  -5  11   6     1767.16     1764.65     37.41 o 
  -4  11   6      846.08      849.49     24.14 o 
  -3  11   6       21.09       10.54      9.85 o 
  -2  11   6      392.00      387.68     20.38 o 
  -1  11   6        8.68       14.66     12.08 o 
   0  11   6       23.88        6.41     11.79 o 
   1  11   6        0.66        1.18     12.56 o 
   2  11   6       38.88       22.01     14.64 o 
  -9  12   6     2007.14     2027.05     81.11 o 
  -8  12   6     1320.09     1407.56     63.18 o 
  -7  12   6     1843.92     1874.96     74.85 o 
  -6  12   6     2761.69     2855.38     98.67 o 
  -5  12   6     1891.19     1843.82     39.87 o 
  -4  12   6      820.54      851.78     25.40 o 
  -3  12   6     1286.24     1299.17     48.38 o 
  -2  12   6     2404.66     2462.16     59.14 o 
  -1  12   6     1976.20     1986.59     52.04 o 
   0  12   6     1029.23     1023.01     35.98 o 
  -6  13   6      704.22      697.32     44.36 o 
  -5  13   6      994.19      941.77     51.93 o 
  -4  13   6     1860.63     1810.56     49.24 o 
  -3  13   6      829.91      912.71     33.57 o 
  -2 -12   7     1052.88     1148.34     56.93 o 
  -1 -12   7     1446.26     1661.84     69.49 o 
   0 -12   7     2432.75     2729.55     95.04 o 
   1 -12   7     1435.92     1498.08     64.07 o 
   2 -12   7     2017.48     2156.09     78.96 o 
   3 -12   7     1098.28     1140.42     53.65 o 
   5 -12   7      744.49      818.32     51.51 o 
  -4 -11   7      260.70      210.68     31.32 o 
  -3 -11   7      714.37      785.75     45.56 o 
  -2 -11   7       31.27       35.91     20.66 o 
  -1 -11   7      607.80      670.52     40.91 o 
   0 -11   7     1347.82     1397.80     59.85 o 
   1 -11   7     2673.19     2935.23     95.16 o 
   2 -11   7     3287.02     3684.48    111.00 o 
   3 -11   7     1644.29     1664.70     64.37 o 
   5 -11   7     1707.70     1647.13     72.23 o 
  -5 -10   7      496.87      491.99     36.68 o 
  -4 -10   7       40.22       56.27     19.65 o 
  -3 -10   7      117.44       99.51     21.79 o 
  -2 -10   7       67.97       96.29     21.56 o 
  -1 -10   7       27.62       31.44     17.39 o 
   0 -10   7      724.99      755.32     40.85 o 
   1 -10   7     1059.47     1030.50     47.40 o 
   2 -10   7     1650.33     1707.63     63.12 o 
   3 -10   7      285.88      303.94     25.78 o 
   4 -10   7      299.68      312.34     25.61 o 
   5 -10   7     1151.65     1184.37     57.05 o 
   7 -10   7      429.00      477.11     32.93 o 
   8 -10   7     1464.23     1455.86     59.85 o 
  -7  -9   7     2210.16     2323.20     63.48 o 
  -6  -9   7     1124.05     1168.17     41.22 o 
  -5  -9   7     2197.78     2205.52     58.72 o 
  -4  -9   7      468.09      592.45     36.86 o 
  -3  -9   7     4556.92     4605.29    130.29 o 
  -2  -9   7      610.67      597.34     34.78 o 
  -1  -9   7     1167.40     1097.49     47.34 o 
   0  -9   7       88.93      118.50     19.65 o 
   1  -9   7      123.78      149.83     21.79 o 
   2  -9   7       99.42      106.53     19.12 o 
   3  -9   7        6.83        9.59     13.10 o 
   5  -9   7      232.58       -5.66     16.32 o 
   6  -9   7      654.41      654.32     26.29 o 
   7  -9   7      230.33      198.43     37.16 o 
   8  -9   7      253.07      250.76     19.14 o 
   9  -9   7      237.17      276.51     25.68 o 
  -8  -8   7     1504.47     1523.70     48.41 o 
  -7  -8   7     2895.96     3107.90     74.09 o 
  -6  -8   7     2365.85     2419.85     72.74 o 
  -5  -8   7     3456.09     3655.59     80.63 o 
  -4  -8   7     4524.77     4607.93     95.31 o 
  -3  -8   7     4618.93     4559.32    125.53 o 
  -2  -8   7     2490.08     2543.28    107.28 o 
  -1  -8   7     4306.48     4073.98    101.53 o 
   0  -8   7     2770.16     2740.68     58.80 o 
   1  -8   7      302.51      289.27     16.22 o 
   2  -8   7     1460.41     1404.81     36.59 o 
   3  -8   7      350.38      346.94     17.75 o 
   4  -8   7     2675.98     2734.73     87.78 o 
   5  -8   7      165.75      184.47     21.65 o 
   6  -8   7      486.08      499.64     22.63 o 
   7  -8   7       41.17       59.32     38.50 o 
   8  -8   7        7.91        9.17     13.41 o 
   9  -8   7        1.77       -5.38     28.32 o 
  -9  -7   7      117.98       95.55     20.58 o 
  -8  -7   7      325.00      360.07     22.71 o 
  -7  -7   7     1246.32     1302.05     33.19 o 
  -6  -7   7      997.55      991.51     27.76 o 
  -5  -7   7     2007.24     1976.65     41.27 o 
  -4  -7   7     3195.74     3115.70     55.82 o 
  -3  -7   7     2317.31     2234.00     43.67 o 
  -2  -7   7     1210.07     1197.45     33.56 o 
  -1  -7   7     5306.23     5263.17     98.26 o 
   0  -7   7     5494.72     5529.02    103.14 o 
   1  -7   7     6564.65     6533.74    116.65 o 
   2  -7   7     2893.01     2886.31     46.98 o 
   3  -7   7      509.89      480.30     14.98 o 
   4  -7   7     4696.23     4858.48     90.75 o 
   5  -7   7     2160.15     2128.06     49.32 o 
   6  -7   7     1225.84     1210.88     35.03 o 
   7  -7   7      344.89      342.04     19.22 o 
   8  -7   7      318.93      312.72     19.64 o 
   9  -7   7      486.77      431.04     23.70 o 
  10  -7   7      286.66      310.69     22.10 o 
  -9  -6   7      220.15      213.76     15.97 o 
  -8  -6   7       81.31       90.30     19.63 o 
  -7  -6   7       19.82       19.43      9.59 o 
  -6  -6   7       48.74       42.18     10.04 o 
  -5  -6   7      865.89      849.18     23.77 o 
  -4  -6   7      110.27       85.92     23.79 o 
  -3  -6   7      635.04      610.24     21.49 o 
  -2  -6   7      468.58      461.97     18.96 o 
  -1  -6   7      938.89      931.64     27.54 o 
   0  -6   7     1097.31     1115.96     30.56 o 
   1  -6   7     1313.09     1376.10     26.49 o 
   2  -6   7     3369.99     3357.73     52.27 o 
   3  -6   7      953.80      920.96     21.15 o 
   4  -6   7     7817.01     8031.12    138.48 o 
   5  -6   7     4386.39     4400.75     67.52 o 
   6  -6   7     2288.06     2293.93     52.89 o 
   7  -6   7     2231.69     2217.04     91.91 o 
   8  -6   7     1238.14     1293.38     38.98 o 
   9  -6   7     2361.21     2372.96     58.96 o 
  10  -6   7     1164.24     1211.07     40.85 o 
 -10  -5   7     3696.55     3946.92     90.02 o 
  -9  -5   7     2267.03     2281.08     59.79 o 
  -8  -5   7      558.76      570.50     21.85 o 
  -7  -5   7     2466.08     2425.40     46.92 o 
  -6  -5   7      388.87      385.52     15.84 o 
  -5  -5   7     4476.76     4531.61     72.81 o 
  -4  -5   7     1063.94     1003.73     37.17 o 
  -3  -5   7      751.06      732.17     20.06 o 
  -2  -5   7       98.86      115.60     20.19 o 
  -1  -5   7        5.79       10.53      6.68 o 
   0  -5   7      217.95      230.71     30.88 o 
   1  -5   7        2.00        8.79      5.15 o 
   2  -5   7      483.60      442.88     18.15 o 
   3  -5   7     1496.88     1536.99     29.08 o 
   4  -5   7     2741.49     2877.26     59.22 o 
   5  -5   7     1257.86     1266.66     26.44 o 
   6  -5   7     1010.50      952.29     30.08 o 
   7  -5   7      552.16      551.56     22.89 o 
   8  -5   7      231.69      233.39     16.89 o 
   9  -5   7     1822.18     1868.84     67.35 o 
  10  -5   7     1514.20     1565.58     46.75 o 
 -11  -4   7     1147.73     1186.30     41.67 o 
 -10  -4   7     2228.04     2303.71     60.70 o 
  -9  -4   7     2005.43     1997.54     53.89 o 
  -8  -4   7     2624.99     2605.77     49.22 o 
  -7  -4   7     2145.92     2131.61     54.79 o 
  -6  -4   7     3671.63     3655.28     61.07 o 
  -5  -4   7     9653.33     9586.65    136.45 o 
  -4  -4   7     1985.34     1911.87     36.45 o 
  -3  -4   7     2488.42     2427.00     42.73 o 
  -2  -4   7     3473.15     3588.63     57.49 o 
  -1  -4   7     2231.09     2186.11     41.80 o 
   0  -4   7     3964.23     3928.19     57.36 o 
   1  -4   7      383.63      356.80     11.49 o 
   2  -4   7     1141.66     1129.94     40.67 o 
   3  -4   7      524.40      554.22     15.21 o 
   4  -4   7      457.74      471.31     18.47 o 
   5  -4   7       70.44       66.04     12.49 o 
   6  -4   7       15.50       31.07     10.75 o 
   7  -4   7       39.17       29.39     11.40 o 
   8  -4   7     1044.98     1010.06     33.34 o 
   9  -4   7      559.79      571.21     25.64 o 
  10  -4   7      741.13      784.09     31.67 o 
 -11  -3   7      153.91      153.77     20.21 o 
 -10  -3   7      893.38      890.07     33.62 o 
  -9  -3   7     1125.84     1140.99     37.08 o 
  -8  -3   7     2370.80     2240.40     55.49 o 
  -7  -3   7     5743.44     5702.49     87.53 o 
  -6  -3   7      774.67      744.82     20.31 o 
  -5  -3   7     6448.13     6285.41     92.99 o 
  -4  -3   7     7222.52     7295.90    105.41 o 
  -3  -3   7     2948.79     2955.60     48.71 o 
  -2  -3   7     1387.09     1291.94     32.02 o 
  -1  -3   7     4976.96     4930.80     73.82 o 
   0  -3   7     7945.45     8056.51    108.18 o 
   1  -3   7     5243.39     5139.83     89.32 o 
   2  -3   7      999.92     1043.31     29.43 o 
   3  -3   7      406.07      394.91     12.52 o 
   4  -3   7     1608.58     1608.64     38.24 o 
   5  -3   7     1990.89     1963.55     35.27 o 
   6  -3   7     1791.99     1774.75     43.79 o 
   7  -3   7      175.78      171.85     15.18 o 
   8  -3   7      608.39      596.63     26.80 o 
   9  -3   7        1.11       13.56     12.93 o 
  10  -3   7       13.32       -9.63     14.00 o 
 -12  -2   7      467.47      456.30     26.05 o 
 -11  -2   7      401.65      432.68     24.10 o 
 -10  -2   7      203.91      192.35     17.12 o 
  -9  -2   7       95.96       79.67     13.88 o 
  -8  -2   7      213.93      197.94     11.74 o 
  -7  -2   7        8.20        3.44      6.51 o 
  -6  -2   7      700.42      681.15     18.70 o 
  -5  -2   7     3843.16     3809.74     60.31 o 
  -4  -2   7     4402.94     4465.58     68.06 o 
  -3  -2   7     3370.95     3305.93     64.49 o 
  -2  -2   7     4375.97     4516.76     55.99 o 
  -1  -2   7      134.23      131.28      5.98 o 
   0  -2   7     3026.65     3140.16     46.55 o 
   1  -2   7     8562.48     8486.87    113.80 o 
   2  -2   7     1011.86      931.63     19.67 o 
   3  -2   7     2718.91     2682.58     48.93 o 
   4  -2   7     2779.65     2772.93     56.97 o 
   5  -2   7     2779.49     2749.21     45.26 o 
   6  -2   7     4394.32     4485.53     75.40 o 
   7  -2   7     2776.60     2764.24     61.36 o 
   8  -2   7      777.94      772.84     50.74 o 
   9  -2   7     1008.13      967.39     33.93 o 
  10  -2   7      691.86      705.99     30.05 o 
 -12  -1   7     2142.48     2254.41     60.89 o 
 -11  -1   7     1043.59     1008.81     36.19 o 
 -10  -1   7     1020.13      985.82     33.73 o 
  -9  -1   7     1847.63     1752.36     46.94 o 
  -8  -1   7     2051.12     2051.16     38.84 o 
  -7  -1   7      821.82      810.22     25.61 o 
  -6  -1   7      180.13      180.74     11.06 o 
  -5  -1   7       42.52       42.66      6.54 o 
  -4  -1   7      256.78      243.96     10.04 o 
  -3  -1   7       22.46       28.68     11.69 o 
  -2  -1   7      236.43      244.81      7.50 o 
  -1  -1   7      403.10      345.69      8.66 o 
   0  -1   7     1478.11     1431.83     21.91 o 
   1  -1   7      315.25      281.58      9.85 o 
   2  -1   7     4801.12     4931.15     75.96 o 
   3  -1   7     2484.68     2452.83     40.22 o 
   4  -1   7     3772.72     3896.86    102.00 o 
   5  -1   7     3378.63     3067.63    138.71 o 
   6  -1   7     3928.77     3942.80     89.08 o 
   7  -1   7     1034.77      995.73     31.67 o 
   8  -1   7     2564.52     2486.83     58.61 o 
   9  -1   7     2364.36     2372.27     58.42 o 
  10  -1   7     2287.01     2362.76     60.49 o 
 -12   0   7     1582.84     1521.29     46.50 o 
 -11   0   7     2030.68     1980.35     53.67 o 
 -10   0   7     2852.81     2750.25     65.35 o 
  -9   0   7     6474.24     6214.05    120.87 o 
  -8   0   7     3782.83     3784.39     61.19 o 
  -7   0   7     4295.67     4354.17     67.62 o 
  -6   0   7     2607.74     2567.00     43.44 o 
  -5   0   7     2626.72     2556.54     42.60 o 
  -4   0   7     2166.39     2119.98     35.20 o 
  -3   0   7     2245.85     2228.74     31.06 o 
  -2   0   7      595.52      608.92     15.07 o 
  -1   0   7       74.45       70.70      6.09 o 
   0   0   7       49.90       60.71     10.03 o 
   1   0   7      252.96      234.00      9.13 o 
   2   0   7       54.06       40.26      5.99 o 
   3   0   7      871.06      902.51     20.05 o 
   4   0   7      575.12      534.07     15.21 o 
   5   0   7      542.04      512.69     20.13 o 
   6   0   7      693.26      649.32     18.16 o 
   7   0   7     2077.78     2035.26     49.73 o 
   8   0   7     1109.66     1154.94     77.56 o 
   9   0   7      644.85      647.37     27.50 o 
  10   0   7      636.40      683.35     30.11 o 
 -13   1   7      863.65      887.45     45.29 o 
 -12   1   7      509.63      494.57     25.45 o 
 -11   1   7      706.94      678.26     28.34 o 
 -10   1   7     1407.78     1342.74     39.99 o 
  -9   1   7     2085.05     1992.57     50.32 o 
  -8   1   7     6460.73     6594.76    124.37 o 
  -7   1   7      732.34      767.24     18.98 o 
  -6   1   7      411.49      435.03     15.12 o 
  -5   1   7     2733.63     2743.16     44.59 o 
  -4   1   7     5714.20     5459.46     76.12 o 
  -3   1   7    10102.51    10215.98    183.02 o 
  -2   1   7     4943.81     4883.25     71.34 o 
  -1   1   7     8129.42     8040.94     94.26 o 
   0   1   7     5824.02     5645.90     79.23 o 
   1   1   7     2922.17     2904.77     53.00 o 
   2   1   7      277.62      281.99     11.39 o 
   3   1   7      887.07      873.03     19.91 o 
   4   1   7      976.32      938.28     21.55 o 
   5   1   7      450.34      420.36     14.18 o 
   6   1   7        6.19        3.57      6.63 o 
   7   1   7       24.27       32.76     11.21 o 
   8   1   7      311.21      308.21     18.87 o 
   9   1   7       38.74       30.53     14.28 o 
 -13   2   7       12.14        3.98     14.15 o 
 -12   2   7        0.31      -12.19     12.19 o 
 -11   2   7       27.72        5.13     12.98 o 
 -10   2   7       17.45       18.24     11.10 o 
  -9   2   7      679.44      617.22     24.27 o 
  -8   2   7     1600.16     1564.63     40.71 o 
  -7   2   7     1885.97     1888.69     34.32 o 
  -6   2   7     1409.56     1398.71     27.20 o 
  -5   2   7     1231.75     1251.73     20.67 o 
  -4   2   7     3443.68     3405.87     44.70 o 
  -3   2   7    12311.11    12424.80    188.11 o 
  -2   2   7     8137.66     8015.87     94.39 o 
  -1   2   7     2525.16     2516.93     50.29 o 
   0   2   7     1524.27     1459.12     27.21 o 
   1   2   7     6465.04     6305.12     88.18 o 
   2   2   7     4467.94     4285.60     63.71 o 
   3   2   7     4875.94     4761.59     70.31 o 
   4   2   7     3189.12     3188.96     51.49 o 
   5   2   7     2952.74     2946.01     49.17 o 
   6   2   7     2570.20     2490.89     44.24 o 
   7   2   7      245.48      243.98     16.89 o 
   8   2   7      975.21      990.11     33.77 o 
   9   2   7      272.19      270.99     20.24 o 
 -13   3   7     1492.99     1482.49     46.86 o 
 -12   3   7      943.05      943.58     34.57 o 
 -11   3   7      548.49      548.25     25.00 o 
 -10   3   7      278.60      264.15     16.88 o 
  -9   3   7       13.23       10.58      9.40 o 
  -8   3   7      449.71      420.29     18.84 o 
  -7   3   7       58.71       69.36     10.65 o 
  -6   3   7       36.81       30.45      5.99 o 
  -5   3   7      311.51      300.72      9.27 o 
  -4   3   7     2122.98     2192.68     42.27 o 
  -3   3   7     2664.13     2673.86     54.02 o 
  -2   3   7     2222.80     2169.56     30.95 o 
  -1   3   7     1151.51     1132.10     23.15 o 
   0   3   7     1941.98     1949.92     34.22 o 
   1   3   7     3345.96     3177.40     49.97 o 
   2   3   7     6230.87     6223.62     88.50 o 
   3   3   7     4536.43     4447.96     67.03 o 
   4   3   7     3361.01     3336.12     53.84 o 
   5   3   7     2209.07     2219.50     40.48 o 
   6   3   7     3479.12     3484.14     57.76 o 
   7   3   7     1995.03     2009.90     50.88 o 
   8   3   7     2329.00     2318.78     57.78 o 
   9   3   7     2053.38     2124.41     56.39 o 
 -13   4   7     2019.24     2033.45     56.32 o 
 -12   4   7     3002.93     2983.77     84.83 o 
 -11   4   7     1618.52     1627.99     45.91 o 
 -10   4   7     1178.25     1162.26     35.75 o 
  -9   4   7     1346.30     1348.16     37.99 o 
  -8   4   7     1711.13     1660.55     42.20 o 
  -7   4   7     1796.62     1796.78     32.91 o 
  -6   4   7      511.31      528.33     14.79 o 
  -5   4   7      252.08      237.85      8.63 o 
  -4   4   7        9.56        8.82      4.57 o 
  -3   4   7       25.22       34.02      7.02 o 
  -2   4   7       45.42       33.06      8.38 o 
  -1   4   7       18.59       17.52      5.83 o 
   0   4   7      260.63      271.62     14.75 o 
   1   4   7       14.20       10.61      5.69 o 
   2   4   7     1075.85     1086.92     23.99 o 
   3   4   7     1136.39     1166.24     37.76 o 
   4   4   7     1293.59     1287.69     27.97 o 
   5   4   7     2805.68     2784.31     48.40 o 
   6   4   7     1858.24     1887.39     37.82 o 
   7   4   7     3786.27     3848.12     65.22 o 
   8   4   7     1661.26     1756.76     65.56 o 
 -13   5   7     1066.45     1058.98     53.59 o 
 -12   5   7     3000.45     3046.22     71.97 o 
 -11   5   7     2290.50     2222.05     56.15 o 
 -10   5   7     2830.47     2858.18    107.72 o 
  -9   5   7     5014.19     4992.81     98.79 o 
  -8   5   7     5706.49     5769.23    109.56 o 
  -7   5   7     1766.69     1862.18     33.81 o 
  -6   5   7     2259.65     2214.52     45.09 o 
  -5   5   7     4085.05     3990.44     60.10 o 
  -4   5   7     4786.89     4790.39     61.16 o 
  -3   5   7     3996.64     3904.39     51.26 o 
  -2   5   7      326.93      329.34      9.85 o 
  -1   5   7      550.53      560.26     26.90 o 
   0   5   7     1443.12     1472.17     29.12 o 
   1   5   7      232.21      222.55     12.54 o 
   2   5   7       81.25       87.52     17.77 o 
   3   5   7        2.77        1.46      6.87 o 
   4   5   7      197.33      196.08     13.78 o 
   5   5   7       37.77       46.76     11.19 o 
   6   5   7       43.73       17.36     12.74 o 
   7   5   7      216.18      175.66     19.68 o 
 -12   6   7      533.22      519.43     25.52 o 
 -11   6   7     1046.36      990.56     33.76 o 
 -10   6   7     1156.24     1138.31     35.39 o 
  -9   6   7      163.72      149.05     27.54 o 
  -7   6   7     3370.21     3247.62     67.01 o 
  -6   6   7     2470.43     2511.45     36.89 o 
  -5   6   7     2480.35     2295.45     92.91 o 
  -4   6   7     4655.86     4781.25     61.60 o 
  -3   6   7     6890.17     6986.39     86.66 o 
  -2   6   7     3117.98     3150.98     49.86 o 
  -1   6   7     4438.63     4475.52     81.73 o 
   0   6   7     4909.18     4959.84     89.38 o 
   1   6   7     4836.80     4752.55     86.97 o 
   2   6   7     2775.97     2696.60     56.56 o 
   3   6   7     1070.50     1081.18     31.29 o 
   4   6   7     1319.82     1315.40     35.99 o 
   5   6   7     1718.41     1753.53     44.23 o 
   6   6   7       74.40       49.32     12.77 o 
   7   6   7       79.08       40.22     14.11 o 
 -12   7   7        2.16        5.17     13.86 o 
 -11   7   7      163.26      122.39     17.16 o 
 -10   7   7      169.58       88.65     38.17 o 
  -9   7   7       11.91        4.41     14.23 o 
  -8   7   7       48.25       26.98     14.41 o 
  -7   7   7      912.31      865.37     38.53 o 
  -6   7   7     2460.10     2450.07     50.51 o 
  -5   7   7     2428.61     2497.95     42.87 o 
  -4   7   7     1188.77     1171.43     25.11 o 
  -3   7   7     1658.91     1669.79     31.90 o 
  -2   7   7     5455.27     5451.72     97.52 o 
  -1   7   7     4364.24     4299.10    105.58 o 
   0   7   7     7387.13     7447.14    128.41 o 
   1   7   7     3834.44     3699.67     72.95 o 
   2   7   7     2065.09     2113.69     49.33 o 
   3   7   7     2110.74     2119.37     84.26 o 
   4   7   7     1876.60     1946.59     48.07 o 
   5   7   7     1301.33     1324.66     38.68 o 
   6   7   7     1807.66     1844.83     48.49 o 
 -12   8   7      748.49      723.40     42.64 o 
 -11   8   7      904.68      824.46     44.07 o 
 -10   8   7      207.48      179.42     21.44 o 
  -9   8   7     2883.05     2844.48     92.36 o 
  -8   8   7      406.55      372.66     26.62 o 
  -7   8   7       95.74       78.37     18.04 o 
  -6   8   7       22.67       33.95     10.17 o 
  -5   8   7       58.16       65.86      8.95 o 
  -4   8   7      374.72      351.35     13.74 o 
  -3   8   7       17.94       16.06      9.83 o 
  -2   8   7      553.52      538.95     21.33 o 
  -1   8   7     1050.93     1021.77     30.63 o 
   0   8   7      579.40      553.60     22.37 o 
   1   8   7     2598.83     2497.61     66.19 o 
   2   8   7      841.63      933.57     30.55 o 
   3   8   7     2258.68     2227.97     53.25 o 
   4   8   7      907.20      928.76     32.45 o 
   5   8   7     3262.20     3337.41     73.29 o 
 -11   9   7      760.36      770.74     43.17 o 
 -10   9   7     2214.82     2337.48     83.49 o 
  -9   9   7     2191.53     2207.37     78.55 o 
  -8   9   7     1268.33     1319.43     54.55 o 
  -7   9   7     1087.51     1125.12     48.65 o 
  -6   9   7     1382.66     1441.68     31.05 o 
  -5   9   7      875.57      888.30     23.04 o 
  -4   9   7     4237.33     4199.67     80.84 o 
  -3   9   7      449.78      436.61     20.04 o 
  -2   9   7      383.89      392.19     19.37 o 
  -1   9   7      347.84      345.06     18.76 o 
   0   9   7       33.38       26.67     11.19 o 
   1   9   7       13.05       18.91     11.30 o 
   2   9   7       33.16       11.62     12.17 o 
   3   9   7      139.69      131.16     23.40 o 
   4   9   7     1030.70     1055.94     41.27 o 
 -10  10   7     1201.14     1267.32     58.00 o 
  -9  10   7     3181.96     3088.22    101.77 o 
  -8  10   7     3396.03     3424.07    108.62 o 
  -7  10   7     2427.47     2523.81     85.33 o 
  -6  10   7     1592.22     1599.08     43.77 o 
  -5  10   7     2199.32     2260.23     43.26 o 
  -4  10   7     3682.58     3747.91     76.05 o 
  -3  10   7     2683.69     2739.87     60.87 o 
  -2  10   7     1472.17     1472.83     40.48 o 
  -1  10   7      788.76      818.93     29.45 o 
   0  10   7     1292.03     1275.36     38.42 o 
   1  10   7      612.62      618.65     26.66 o 
   2  10   7      718.01      698.94     28.90 o 
   3  10   7      215.74      218.54     22.14 o 
  -9  11   7      471.94      428.28     33.59 o 
  -8  11   7      772.97      831.54     45.56 o 
  -7  11   7      218.86      220.75     25.61 o 
  -6  11   7     1824.50     1960.48     73.66 o 
  -5  11   7     1234.57     1247.05     30.61 o 
  -4  11   7     1589.02     1582.80     43.27 o 
  -3  11   7     1249.45     1271.53     46.98 o 
  -2  11   7     2442.78     2499.74     59.25 o 
  -1  11   7     2686.75     2696.22     86.11 o 
   0  11   7     2989.87     2989.13     68.68 o 
   1  11   7     1589.90     1597.30     63.66 o 
  -8  12   7       27.65       -0.18     23.76 o 
  -7  12   7       27.51       -9.83     20.78 o 
  -6  12   7      144.46       95.75     26.14 o 
  -5  12   7      427.49      444.21     23.05 o 
  -4  12   7      884.06      922.50     33.01 o 
  -3  12   7      753.58      701.55     28.93 o 
  -2  12   7      486.74      535.12     25.78 o 
  -1  12   7     1447.28     1442.24     43.59 o 
   0 -12   8      161.81      158.40     30.37 o 
   1 -12   8      459.56      522.96     39.24 o 
   2 -12   8      297.76      269.16     30.97 o 
   3 -12   8     1106.74     1220.70     57.52 o 
  -3 -11   8      409.65      455.49     36.74 o 
  -2 -11   8      955.46      968.27     51.21 o 
  -1 -11   8      149.56      147.21     27.75 o 
   0 -11   8        1.53        6.13     19.23 o 
   1 -11   8        1.22        4.23     19.00 o 
   2 -11   8        2.25      -15.48     18.70 o 
   3 -11   8       76.52       88.43     24.06 o 
  -5 -10   8      870.45      862.69     48.71 o 
  -4 -10   8     1495.77     1503.73     64.61 o 
  -3 -10   8      978.33     1074.27     52.34 o 
  -2 -10   8     1521.70     1541.67     63.42 o 
  -1 -10   8      775.32      832.62     44.36 o 
   0 -10   8     1697.84     1760.21     66.75 o 
   1 -10   8     1137.23     1213.02     53.12 o 
   2 -10   8     1339.62     1419.89     57.46 o 
   3 -10   8     1222.52     1301.15     54.84 o 
   7 -10   8        9.64        9.35     20.54 o 
  -6  -9   8     1913.63     1990.80     56.83 o 
  -5  -9   8     1394.71     1379.96     44.31 o 
  -4  -9   8      479.00      489.14     34.90 o 
  -3  -9   8     2032.05     2017.05     72.95 o 
  -2  -9   8     1421.03     1420.60     57.64 o 
  -1  -9   8     2424.61     2536.08     83.25 o 
   0  -9   8     3496.64     3550.61    105.64 o 
   2  -9   8     1213.44     1197.47     48.35 o 
   3  -9   8     1006.87      951.95     41.80 o 
   4  -9   8     1429.67     1385.19     38.66 o 
   5  -9   8     1178.20     1158.41     53.89 o 
   6  -9   8      816.38      881.38     31.51 o 
   7  -9   8      475.26      460.19     24.20 o 
   8  -9   8      391.26      412.16     25.17 o 
  -7  -8   8       19.62       15.74     15.28 o 
  -6  -8   8      154.99      113.01     17.18 o 
  -5  -8   8      262.01      230.79     18.74 o 
  -4  -8   8      601.00      544.63     25.41 o 
  -3  -8   8      102.06      127.79     22.12 o 
  -2  -8   8      612.33      585.41     24.12 o 
  -1  -8   8     1122.64     1063.14     32.57 o 
   0  -8   8     2109.34     2165.17     50.96 o 
   1  -8   8      915.53      923.45     29.34 o 
   2  -8   8     2972.37     2912.89     62.73 o 
   3  -8   8     1581.19     1588.28     41.09 o 
   4  -8   8     1816.67     1735.62     57.70 o 
   5  -8   8     2765.36     2851.62     62.80 o 
   6  -8   8     3253.62     3180.07     69.72 o 
   7  -8   8      560.30      682.33     28.15 o 
   8  -8   8     1348.20     1409.07     43.30 o 
  -8  -7   8      207.85      212.89     32.23 o 
  -7  -7   8      770.41      782.30     25.77 o 
  -6  -7   8     1427.03     1410.53     34.89 o 
  -5  -7   8     1413.92     1336.81     32.84 o 
  -4  -7   8      454.62      438.53     19.92 o 
  -3  -7   8      293.96      272.92     14.06 o 
  -2  -7   8       29.57       27.06      9.97 o 
  -1  -7   8       29.94       50.31     21.11 o 
   0  -7   8      486.35      449.44     19.94 o 
   1  -7   8     1914.83     1863.73     44.73 o 
   2  -7   8       22.70       28.21      9.67 o 
   3  -7   8      906.39      873.83     28.01 o 
   4  -7   8     1142.98     1136.72     44.08 o 
   5  -7   8     1983.28     1898.84     47.01 o 
   6  -7   8     1036.08     1125.55     35.06 o 
   7  -7   8     1803.18     1846.39     49.20 o 
   8  -7   8     1054.12     1093.67     36.82 o 
   9  -7   8     1442.59     1461.55     50.29 o 
  -9  -6   8     2283.84     2332.14     49.86 o 
  -8  -6   8     2818.23     2919.70     56.73 o 
  -7  -6   8     2341.67     2303.91     52.14 o 
  -6  -6   8     2321.50     2216.41     44.97 o 
  -5  -6   8     3179.57     3125.10     75.69 o 
  -4  -6   8     3560.96     3563.23     61.50 o 
  -3  -6   8     2256.87     2229.71     45.22 o 
  -2  -6   8      901.52      900.45     23.72 o 
  -1  -6   8      101.30       99.28     14.08 o 
   0  -6   8       28.42       38.67     10.08 o 
   1  -6   8      779.40      807.19     26.12 o 
   2  -6   8      131.78      127.41     34.60 o 
   3  -6   8      323.12      317.71     12.89 o 
   4  -6   8      232.40      215.12     16.01 o 
   5  -6   8      890.65      897.51     22.59 o 
   6  -6   8      721.88      708.79     26.66 o 
   7  -6   8      154.84      148.31     17.76 o 
   8  -6   8      327.11      328.90     25.43 o 
   9  -6   8      785.61      867.88     33.81 o 
 -10  -5   8      443.37      439.73     29.77 o 
  -9  -5   8     1279.85     1342.36     44.57 o 
  -8  -5   8      509.73      504.00     19.78 o 
  -7  -5   8     1033.94     1027.38     27.50 o 
  -6  -5   8     1453.87     1449.08     33.16 o 
  -5  -5   8     1967.59     1927.09     39.06 o 
  -4  -5   8     2945.45     2869.68     51.18 o 
  -3  -5   8     4829.89     4780.89     75.64 o 
  -2  -5   8     2457.85     2561.13     53.94 o 
  -1  -5   8     3826.96     3879.62    107.25 o 
   0  -5   8     5212.51     5418.83     99.88 o 
   1  -5   8     2667.93     2593.53     55.45 o 
   2  -5   8     5048.46     4972.42     73.06 o 
   3  -5   8     1428.92     1400.62     28.10 o 
   4  -5   8     1202.58     1136.93     34.09 o 
   5  -5   8      563.35      542.39     17.05 o 
   6  -5   8      750.95      759.86     27.49 o 
   7  -5   8      227.02      168.20     19.44 o 
   8  -5   8       29.55       36.53     13.50 o 
   9  -5   8      115.03       77.22     17.00 o 
 -10  -4   8        1.31        7.92     13.54 o 
  -9  -4   8       86.85      116.02     17.66 o 
  -8  -4   8       90.42       99.48     14.98 o 
  -7  -4   8      433.99      446.17     17.25 o 
  -6  -4   8     1210.29     1232.56     28.98 o 
  -5  -4   8     3221.08     3122.45     54.16 o 
  -4  -4   8     2546.56     2556.04     46.22 o 
  -3  -4   8     1363.27     1357.40     29.14 o 
  -2  -4   8      637.42      588.69     21.44 o 
  -1  -4   8     3167.68     3124.52     52.09 o 
   0  -4   8     5350.17     5363.75    185.05 o 
   1  -4   8     6212.37     6135.53     86.57 o 
   2  -4   8     9241.21     9105.31    147.84 o 
   3  -4   8     1876.50     1816.84     41.10 o 
   4  -4   8     3848.23     3948.99     61.19 o 
   5  -4   8     3658.30     3643.11     58.20 o 
   6  -4   8     2554.77     2510.93     90.46 o 
   7  -4   8     1619.74     1578.86     52.49 o 
   8  -4   8      317.05      324.47     20.05 o 
   9  -4   8      271.93      259.00     19.38 o 
 -11  -3   8      966.19      970.13     37.30 o 
 -10  -3   8      638.19      652.20     32.28 o 
  -9  -3   8      279.09      272.21     18.82 o 
  -8  -3   8      185.75      193.97     18.59 o 
  -7  -3   8      768.89      712.65     21.06 o 
  -6  -3   8      562.68      539.87     17.60 o 
  -5  -3   8      117.57      120.71     22.75 o 
  -4  -3   8      493.50      480.38     15.46 o 
  -3  -3   8       46.28       28.77     11.93 o 
  -2  -3   8      532.35      538.14     16.14 o 
  -1  -3   8      432.03      412.16     14.04 o 
   0  -3   8     1854.85     1783.34     31.19 o 
   1  -3   8     4665.54     4649.74     89.47 o 
   2  -3   8     2094.69     2008.69     35.14 o 
   3  -3   8     6186.71     6291.10     89.58 o 
   4  -3   8     3332.66     3270.46     52.49 o 
   5  -3   8     2083.83     2089.28     38.12 o 
   6  -3   8     2819.12     2817.41     62.55 o 
   7  -3   8     4404.63     4354.92     88.32 o 
   8  -3   8     2792.33     2800.84     65.57 o 
   9  -3   8     1636.87     1650.03     47.92 o 
 -11  -2   8     1776.55     1803.42     52.54 o 
 -10  -2   8     1933.84     1902.84     53.04 o 
  -9  -2   8     1430.76     1381.03     42.05 o 
  -8  -2   8     3236.02     3174.62     55.67 o 
  -7  -2   8     1123.25     1170.30     27.34 o 
  -6  -2   8     2389.20     2417.12     43.77 o 
  -5  -2   8     1541.37     1564.00     31.44 o 
  -4  -2   8      766.48      769.62     19.48 o 
  -3  -2   8      152.48      135.25      8.77 o 
  -2  -2   8      318.19      315.57     11.70 o 
  -1  -2   8      593.43      602.50     12.96 o 
   0  -2   8      293.44      261.91      9.86 o 
   1  -2   8        1.66       27.48     11.29 o 
   2  -2   8      187.91      171.63      8.86 o 
   3  -2   8      814.57      822.81     19.63 o 
   4  -2   8     1410.59     1375.39     27.97 o 
   5  -2   8      846.26      812.90     27.00 o 
   6  -2   8     2386.44     2291.30     53.91 o 
   7  -2   8      805.37      816.85     29.26 o 
   8  -2   8     2558.06     2542.42     61.23 o 
   9  -2   8     1730.28     1719.56     48.73 o 
 -12  -1   8     1246.16     1306.76     44.46 o 
 -11  -1   8      973.74      970.42     35.98 o 
 -10  -1   8     1346.53     1315.16     41.21 o 
  -9  -1   8     2852.21     2696.50     64.28 o 
  -8  -1   8     1838.93     1808.63     36.40 o 
  -7  -1   8    10498.29    10382.67    225.98 o 
  -6  -1   8     4797.79     4826.10     74.63 o 
  -5  -1   8     3464.63     3369.91     57.25 o 
  -4  -1   8     4068.54     4006.11     77.14 o 
  -3  -1   8     7584.29     7434.80    106.00 o 
  -2  -1   8     7601.08     7442.51     88.76 o 
  -1  -1   8     3329.80     3305.11     47.42 o 
   0  -1   8      222.74      210.13     17.51 o 
   1  -1   8       21.68       18.65     10.54 o 
   2  -1   8      210.26      224.60     14.69 o 
   3  -1   8      225.82      211.32     10.14 o 
   4  -1   8      293.32      253.07     11.21 o 
   5  -1   8      343.38      328.36     17.17 o 
   6  -1   8       45.37       29.39      7.67 o 
   7  -1   8      235.18      224.38     16.51 o 
   8  -1   8      276.15      253.75     18.83 o 
   9  -1   8      353.75      299.10     21.16 o 
 -12   0   8        5.54        2.37     14.00 o 
 -11   0   8        8.23        1.91     12.92 o 
 -10   0   8       67.97       94.93     21.41 o 
  -9   0   8     1023.78     1012.56     33.44 o 
  -8   0   8     3398.37     3361.22     56.62 o 
  -7   0   8     2287.48     2284.98     41.47 o 
  -6   0   8     3754.32     3712.86     59.40 o 
  -5   0   8     3024.08     2963.81     48.99 o 
  -4   0   8     2830.58     2735.25     70.16 o 
  -3   0   8     4831.18     4693.15     59.18 o 
  -2   0   8     9102.72     9100.99    122.86 o 
  -1   0   8     6336.91     6259.23     87.71 o 
   0   0   8     4956.67     4920.68     71.40 o 
   1   0   8     5843.48     5768.23     82.16 o 
   2   0   8     5482.64     5445.02     78.73 o 
   3   0   8     4246.50     4169.60     94.99 o 
   4   0   8     3142.87     3078.31     51.49 o 
   5   0   8     3296.88     3309.57     73.10 o 
   6   0   8     1268.20     1233.12     36.07 o 
   7   0   8      454.78      447.95     25.16 o 
   8   0   8       13.27       31.09     12.88 o 
   9   0   8        3.20       -3.64     14.43 o 
 -12   1   8      670.28      711.35     31.19 o 
 -11   1   8      710.18      704.94     29.56 o 
 -10   1   8      186.25      139.29     14.50 o 
  -9   1   8       64.90       57.72     12.41 o 
  -8   1   8      330.29      325.06     25.78 o 
  -7   1   8       54.60       48.67     10.80 o 
  -6   1   8      128.70      125.05      8.58 o 
  -5   1   8     1407.81     1386.81     34.50 o 
  -4   1   8     2067.65     1934.35     28.97 o 
  -3   1   8     6953.16     6987.82     84.44 o 
  -2   1   8     4285.90     4205.17     78.59 o 
  -1   1   8     9360.05     9561.58    128.85 o 
   0   1   8     3210.35     3166.95     64.44 o 
   1   1   8     4396.93     4322.29     64.39 o 
   2   1   8     5386.59     5400.27    132.19 o 
   3   1   8     6285.65     6277.47     90.09 o 
   4   1   8     2172.34     2131.07     40.01 o 
   5   1   8     2976.49     3076.66     51.77 o 
   6   1   8     2526.15     2496.97     57.68 o 
   7   1   8     1727.85     1736.20     46.83 o 
   8   1   8     1026.26     1012.58     35.22 o 
   9   1   8      194.26      241.71     24.58 o 
 -12   2   8     1740.50     1766.56     51.25 o 
 -11   2   8     1161.02     1172.72     38.82 o 
 -10   2   8     2305.31     2264.29     56.92 o 
  -9   2   8      941.83      938.83     41.68 o 
  -8   2   8     1618.07     1600.03     42.44 o 
  -7   2   8      888.87      886.03     24.23 o 
  -6   2   8      250.04      242.78     10.55 o 
  -5   2   8      339.38      313.62     12.40 o 
  -4   2   8     1453.55     1390.79     23.04 o 
  -3   2   8        0.08        4.93      4.44 o 
  -2   2   8      151.71      157.83     20.23 o 
  -1   2   8        4.99       13.29      6.12 o 
   0   2   8      728.29      706.79     18.13 o 
   1   2   8      283.92      269.49     11.20 o 
   2   2   8     1277.51     1318.10     70.55 o 
   3   2   8     6765.69     6728.08     96.34 o 
   4   2   8     5597.80     5541.72     93.36 o 
   5   2   8     2236.94     2229.03     41.29 o 
   6   2   8     2285.01     2276.50     42.78 o 
   7   2   8      381.12      425.41     22.33 o 
   8   2   8     2828.29     2783.56     66.74 o 
 -12   3   8     1764.52     1743.29     50.62 o 
 -11   3   8     3348.15     3373.72     77.31 o 
 -10   3   8     2053.98     1980.76     51.77 o 
  -9   3   8     1008.35     1017.32     32.74 o 
  -8   3   8     3096.48     3176.07     68.95 o 
  -7   3   8     3064.47     2996.88     49.72 o 
  -6   3   8     5321.29     5348.19     79.66 o 
  -5   3   8     3209.98     3199.22     43.92 o 
  -4   3   8     5949.96     5721.60     71.40 o 
  -3   3   8     6013.14     6157.04     76.03 o 
  -2   3   8     2847.92     2701.59     44.61 o 
  -1   3   8       45.92       33.29     10.12 o 
   0   3   8      579.06      543.69     16.11 o 
   1   3   8     1772.09     1752.42     33.07 o 
   2   3   8       42.61       41.48      8.86 o 
   3   3   8      482.50      453.21     15.51 o 
   4   3   8       41.30       40.99     12.28 o 
   5   3   8      573.24      550.37     17.95 o 
   6   3   8      328.99      309.61     14.44 o 
   7   3   8      440.97      433.15     23.30 o 
   8   3   8     2195.20     2327.11     63.66 o 
 -12   4   8      870.37      922.22     34.41 o 
 -11   4   8      823.88      820.79     30.99 o 
 -10   4   8     3427.83     3396.65     75.41 o 
  -9   4   8     3190.15     3168.83     70.04 o 
  -8   4   8     2643.13     2680.19     60.41 o 
  -7   4   8     5185.01     5112.31     77.26 o 
  -6   4   8     5697.81     5596.93     70.67 o 
  -5   4   8     4533.74     4623.85     62.66 o 
  -4   4   8     6199.99     6205.88     90.43 o 
  -3   4   8     6124.19     6269.92    133.00 o 
  -2   4   8     3683.19     3572.37     66.64 o 
  -1   4   8     7321.34     7171.29    100.99 o 
   0   4   8      721.81      747.37     50.16 o 
   1   4   8     5234.49     5300.42     93.41 o 
   2   4   8     1089.65     1118.46     25.62 o 
   3   4   8      645.78      627.59     18.77 o 
   4   4   8       15.55       13.42      7.95 o 
   5   4   8      124.17      135.58     25.46 o 
   6   4   8      373.66      354.08     16.16 o 
   7   4   8      133.41      125.83     23.34 o 
 -12   5   8      111.17       92.68     26.62 o 
 -11   5   8       68.85       40.90     14.09 o 
 -10   5   8       98.35       72.93     15.66 o 
  -9   5   8       72.49       54.13     12.39 o 
  -8   5   8      298.02      258.17     15.76 o 
  -7   5   8      482.30      502.25     15.37 o 
  -6   5   8     2567.57     2521.06     42.08 o 
  -5   5   8     1988.97     1934.07     30.38 o 
  -4   5   8     3523.44     3607.44     49.11 o 
  -3   5   8     4915.70     4845.02     72.60 o 
  -2   5   8     3502.83     3512.78     55.92 o 
  -1   5   8     3938.18     3988.28     62.18 o 
   0   5   8     1174.70     1192.11     27.41 o 
   1   5   8     5341.20     5308.54     94.95 o 
   2   5   8     3769.82     3759.99     60.86 o 
   3   5   8     2037.43     2033.93     46.72 o 
   4   5   8     2267.09     2247.14     50.97 o 
   5   5   8     1151.41     1211.12     34.82 o 
   6   5   8     2506.32     2586.86     58.45 o 
   7   5   8     1384.96     1393.15     58.36 o 
 -12   6   8     1682.48     1737.47     49.73 o 
 -11   6   8      678.59      683.75     28.32 o 
 -10   6   8     1217.22     1254.83     38.20 o 
  -9   6   8      246.64      215.02     15.63 o 
  -7   6   8        0.19       -1.23      9.01 o 
  -6   6   8      661.52      639.00     15.43 o 
  -5   6   8     1239.67     1194.21     22.21 o 
  -4   6   8      768.00      739.86     16.39 o 
  -3   6   8     1027.60     1010.74     28.62 o 
  -2   6   8       18.85       16.90      8.03 o 
  -1   6   8     3105.28     3098.30     62.27 o 
   0   6   8     1366.27     1393.35     35.88 o 
   1   6   8     3845.11     3801.74     74.14 o 
   2   6   8     2949.36     2941.31     61.65 o 
   3   6   8     1649.41     1718.45     49.19 o 
   4   6   8     2215.44     2192.41     51.52 o 
   5   6   8      861.26      841.99     29.67 o 
   6   6   8     1706.59     1786.24     47.07 o 
 -12   7   8     2560.92     2664.70     93.19 o 
 -11   7   8     1960.82     2013.47     74.97 o 
 -10   7   8     1557.08     1584.90     61.93 o 
  -9   7   8      987.47     1045.21     46.75 o 
  -8   7   8     6858.41     6774.96    180.20 o 
  -7   7   8     2038.87     2151.75     71.10 o 
  -6   7   8      828.92      818.72     20.83 o 
  -5   7   8      617.65      598.83     17.33 o 
  -4   7   8       87.07      100.69     11.91 o 
  -3   7   8     2106.18     2075.44     46.99 o 
  -2   7   8        0.38        0.28      8.23 o 
  -1   7   8      222.04      212.49     14.56 o 
   0   7   8       91.69       70.04     12.07 o 
   1   7   8      574.88      537.47     22.35 o 
   2   7   8      391.89      379.78     19.56 o 
   3   7   8      234.15      212.02     25.01 o 
   4   7   8      693.80      681.78     27.07 o 
   5   7   8     1067.84     1104.07     35.95 o 
 -11   8   8     1070.88     1066.82     51.15 o 
 -10   8   8     5216.77     5235.85    150.90 o 
  -9   8   8     1802.87     1858.94     68.48 o 
  -8   8   8     3835.61     4052.26    119.57 o 
  -7   8   8     1854.13     1925.94     67.11 o 
  -6   8   8     1831.77     1839.65     35.94 o 
  -5   8   8     2262.50     2321.19     42.41 o 
  -4   8   8     2211.05     2266.75     51.12 o 
  -3   8   8     5986.19     5812.01    105.36 o 
  -2   8   8     1450.24     1444.05     38.56 o 
  -1   8   8      967.12      948.46     30.21 o 
   0   8   8      241.83      244.88     15.61 o 
   1   8   8      310.59      330.32     19.74 o 
   2   8   8      300.17      268.04     17.66 o 
   3   8   8        2.61        5.88     14.80 o 
   4   8   8      259.39      267.19     19.69 o 
 -11   9   8      209.13      161.85     28.35 o 
 -10   9   8      403.19      412.79     31.98 o 
  -9   9   8      528.54      474.07     32.99 o 
  -8   9   8     1861.02     1868.83     69.08 o 
  -7   9   8     2166.41     2142.87     74.38 o 
  -6   9   8     1725.72     1764.17     36.24 o 
  -5   9   8     3541.46     3651.47     73.74 o 
  -4   9   8     3898.77     3919.28     77.86 o 
  -3   9   8     4663.68     4774.83     91.76 o 
  -2   9   8     3364.63     3343.02     70.30 o 
  -1   9   8     2062.69     2013.36     49.88 o 
   0   9   8      851.12      841.87     36.80 o 
   1   9   8     1132.28     1108.58     35.91 o 
   2   9   8      564.71      584.84     26.21 o 
   3   9   8      707.48      661.23     46.33 o 
 -10  10   8       18.35       19.83     21.02 o 
  -9  10   8       34.41       41.09     21.62 o 
  -8  10   8       60.86       24.18     18.88 o 
  -7  10   8      359.71      323.11     27.39 o 
  -6  10   8      345.88      325.24     19.54 o 
  -5  10   8      658.79      667.46     25.70 o 
  -4  10   8      392.74      380.90     20.51 o 
  -3  10   8      992.50     1023.56     33.23 o 
  -2  10   8     1017.64     1063.00     34.57 o 
  -1  10   8     2877.96     2938.45     66.60 o 
   0  10   8     1519.94     1532.07     44.13 o 
   1  10   8     2229.84     2236.81     57.13 o 
   2  10   8     1488.32     1625.22     47.41 o 
  -8  11   8      489.28      430.54     33.47 o 
  -7  11   8      568.89      592.63     38.17 o 
  -6  11   8       98.67      107.61     26.14 o 
  -5  11   8       20.96       26.20     13.27 o 
  -4  11   8      258.30      252.49     18.78 o 
  -3  11   8      632.93      622.49     26.55 o 
  -2  11   8      479.56      484.98     24.47 o 
  -1  11   8      396.39      407.78     23.24 o 
   0  11   8      457.95      471.70     25.04 o 
  -5  12   8      683.55      699.81     53.45 o 
  -4  12   8       50.51       61.10     15.93 o 
  -2 -11   9     2875.66     2999.19    101.83 o 
  -1 -11   9     1436.68     1585.38     68.01 o 
   0 -11   9     1796.12     2007.04     77.53 o 
   1 -11   9     2404.38     2606.82     90.69 o 
   2 -11   9     1331.35     1460.50     62.29 o 
   3 -11   9     1560.14     1709.36     67.77 o 
  -4 -10   9      842.41      951.83     50.91 o 
  -3 -10   9     1302.12     1430.01     62.65 o 
  -2 -10   9      942.53      958.32     48.89 o 
  -1 -10   9      754.53      804.63     44.24 o 
   0 -10   9     2245.76     2307.05     81.17 o 
   1 -10   9     2712.10     2902.66     94.74 o 
   2 -10   9     2005.18     2209.63     78.55 o 
   3 -10   9     1981.89     2127.45     75.63 o 
  -5  -9   9       69.23       57.23     19.89 o 
  -4  -9   9       23.68       31.74     17.63 o 
  -3  -9   9       90.91       90.40     21.20 o 
  -2  -9   9       22.33       17.57     15.42 o 
  -1  -9   9       66.29       84.92     18.94 o 
   0  -9   9      601.52      543.62     33.29 o 
   1  -9   9      654.49      631.34     35.13 o 
   2  -9   9     1528.42     1476.40     56.69 o 
   3  -9   9      287.35      287.97     18.47 o 
   4  -9   9     1112.48     1147.74     41.24 o 
   5  -9   9     2121.56     2249.35     84.26 o 
   6  -9   9     2743.79     2647.97     95.28 o 
   7  -9   9     1045.92     1179.85     53.30 o 
  -7  -8   9     1495.22     1557.13     49.06 o 
  -6  -8   9     1258.49     1260.68     42.42 o 
  -5  -8   9     1213.48     1254.74     41.17 o 
  -4  -8   9     1560.59     1500.97     36.56 o 
  -3  -8   9      490.19      466.48     22.96 o 
  -2  -8   9      202.16      195.28     31.23 o 
  -1  -8   9      334.11      303.25     18.54 o 
   0  -8   9      100.07      101.69     41.48 o 
   1  -8   9       71.67       51.90     19.68 o 
   2  -8   9       28.70       38.04     23.08 o 
   3  -8   9       25.12       29.36     16.70 o 
   4  -8   9        9.30        7.84     10.87 o 
   5  -8   9      732.29      708.34     43.11 o 
   6  -8   9     1469.17     1473.64     42.98 o 
   7  -8   9      535.66      531.08     26.37 o 
  -8  -7   9     2403.35     2442.48     52.37 o 
  -7  -7   9     1346.27     1375.21     36.06 o 
  -6  -7   9     2336.84     2323.41     48.74 o 
  -5  -7   9     4079.52     4018.96     73.77 o 
  -4  -7   9     2349.76     2377.02     47.77 o 
  -3  -7   9     3163.48     3098.00     56.97 o 
  -2  -7   9     2175.38     2167.34     62.11 o 
  -1  -7   9     2053.01     2044.69     49.77 o 
   0  -7   9     1304.84     1287.71     36.74 o 
   1  -7   9     2440.31     2413.27     55.56 o 
   2  -7   9      546.95      527.51     30.67 o 
   3  -7   9      390.10      387.62     19.27 o 
   4  -7   9      556.62      559.66     23.25 o 
   5  -7   9       66.21       44.15     26.05 o 
   6  -7   9       25.53       49.10     26.29 o 
   7  -7   9        0.00      -13.51     13.51 o 
   8  -7   9       18.69       27.24     16.25 o 
  -9  -6   9      233.93      256.97     29.73 o 
  -8  -6   9      314.62      308.54     17.86 o 
  -7  -6   9     1429.95     1451.41     35.90 o 
  -6  -6   9     1052.10     1046.36     29.07 o 
  -5  -6   9      901.41      947.68     26.49 o 
  -4  -6   9     3420.04     3288.82     58.90 o 
  -3  -6   9     2480.76     2481.04     47.50 o 
  -2  -6   9     2037.05     2053.17     49.65 o 
  -1  -6   9     3469.94     3409.33     71.26 o 
   0  -6   9     6732.06     6669.73    121.67 o 
   1  -6   9     2712.02     2681.69     59.16 o 
   2  -6   9     3933.70     3854.55     77.75 o 
   3  -6   9     2828.50     2768.37     60.67 o 
   4  -6   9     2637.94     2727.68     47.73 o 
   5  -6   9      881.59      916.14     30.57 o 
   6  -6   9     1070.17     1009.91     33.44 o 
   7  -6   9      524.85      542.05     25.45 o 
   8  -6   9      683.73      691.17     30.02 o 
  -9  -5   9      525.38      473.29     44.78 o 
  -8  -5   9      167.77      121.30     22.30 o 
  -7  -5   9       12.88        0.84     12.21 o 
  -6  -5   9       34.41       28.91     11.05 o 
  -5  -5   9       41.63       36.69     11.07 o 
  -4  -5   9      546.19      535.42     18.64 o 
  -3  -5   9     3400.58     3365.36     58.34 o 
  -2  -5   9     1075.75     1112.47     32.84 o 
  -1  -5   9     2612.25     2578.09     57.07 o 
   0  -5   9     2781.28     2755.07     59.79 o 
   1  -5   9     6204.11     6112.89    112.12 o 
   2  -5   9     5847.33     5801.61    107.91 o 
   3  -5   9      594.40      609.64     17.98 o 
   4  -5   9     3444.77     3545.32     57.88 o 
   5  -5   9     1607.42     1557.18     41.83 o 
   6  -5   9     1037.38     1043.02     33.97 o 
   7  -5   9     1084.98     1114.06     36.79 o 
   8  -5   9      776.45      794.75     33.79 o 
 -10  -4   9     2013.55     2157.45     60.34 o 
  -9  -4   9     1039.63     1017.41     37.42 o 
  -8  -4   9      624.76      638.58     28.26 o 
  -7  -4   9     1296.67     1292.87     31.46 o 
  -6  -4   9     1405.53     1406.15     32.12 o 
  -5  -4   9     3398.40     3322.60     57.89 o 
  -4  -4   9      189.21      179.98     17.71 o 
  -3  -4   9        1.89        7.87      7.17 o 
  -2  -4   9      127.28      120.31     11.31 o 
  -1  -4   9       31.32       26.26     17.03 o 
   0  -4   9       57.39       39.56     10.09 o 
   1  -4   9      132.12      143.39     13.17 o 
   2  -4   9     3162.04     3077.22     50.25 o 
   3  -4   9       12.07        0.27      6.63 o 
   4  -4   9     2024.70     2061.19     38.39 o 
   5  -4   9     1326.90     1353.65     38.89 o 
   6  -4   9     1854.97     1947.76     49.79 o 
   7  -4   9     2149.24     2113.97     71.70 o 
   8  -4   9      691.69      777.21     36.56 o 
 -10  -3   9     2099.99     2152.96     59.62 o 
  -9  -3   9     3340.58     3358.68     78.52 o 
  -8  -3   9     2873.17     2923.63     54.19 o 
  -7  -3   9     3557.21     3487.48     60.78 o 
  -6  -3   9     1965.94     2029.58     40.27 o 
  -5  -3   9     6434.35     6418.35     97.20 o 
  -4  -3   9     3160.34     3093.67     53.24 o 
  -3  -3   9     3578.27     3438.28     89.65 o 
  -2  -3   9     1175.02     1143.01     25.93 o 
  -1  -3   9     1189.15     1247.44     43.20 o 
   0  -3   9     1868.14     1857.48     44.35 o 
   1  -3   9      213.69      202.84     10.03 o 
   2  -3   9      482.52      515.56     34.48 o 
   3  -3   9       36.78       30.50      7.28 o 
   4  -3   9       33.10       24.56      7.60 o 
   5  -3   9       48.28       34.06     12.34 o 
   6  -3   9      179.13      161.62     15.77 o 
   7  -3   9      555.32      555.92     25.60 o 
   8  -3   9      155.88      187.03     21.20 o 
   9  -3   9     1131.91     1129.59     51.51 o 
 -11  -2   9      151.89      104.51     20.78 o 
 -10  -2   9      646.72      634.34     29.27 o 
  -9  -2   9     2091.39     2105.46     56.07 o 
  -8  -2   9     3869.03     3824.43     65.37 o 
  -7  -2   9     4274.35     4291.44     70.58 o 
  -6  -2   9     2150.35     2146.66     40.97 o 
  -5  -2   9     6485.44     6383.93     95.82 o 
  -4  -2   9     3089.89     3095.04    103.11 o 
  -3  -2   9     3054.27     3061.93     51.50 o 
  -2  -2   9     4732.07     4816.83     94.77 o 
  -1  -2   9     3759.23     3699.35     73.54 o 
   0  -2   9     6614.76     6644.93     93.76 o 
   1  -2   9     2165.38     1997.64     35.64 o 
   2  -2   9     1931.23     1881.06     34.55 o 
   3  -2   9     1751.08     1739.14     33.34 o 
   4  -2   9     1008.61      964.46     23.18 o 
   5  -2   9      532.11      541.34     17.36 o 
   6  -2   9      367.51      352.52     19.47 o 
   7  -2   9      228.64      195.84     17.62 o 
   8  -2   9      117.39       80.79     22.96 o 
 -11  -1   9       40.20       30.96     15.52 o 
 -10  -1   9        1.94       11.58     14.29 o 
  -9  -1   9        5.55        9.94     12.34 o 
  -8  -1   9       99.89      101.31     12.68 o 
  -7  -1   9     3838.77     3625.16     60.74 o 
  -6  -1   9       35.72       28.64      7.39 o 
  -5  -1   9     2220.14     2168.80     53.01 o 
  -4  -1   9     1274.03     1267.53     26.91 o 
  -3  -1   9     1648.05     1636.02     31.61 o 
  -2  -1   9     1885.30     1910.40     44.67 o 
  -1  -1   9     2313.42     2273.20     38.76 o 
   0  -1   9     7390.48     7330.39    102.47 o 
   1  -1   9     3848.94     3818.34     73.73 o 
   2  -1   9     2744.96     2725.46     50.76 o 
   3  -1   9     1290.78     1334.98     28.07 o 
   4  -1   9     4015.83     3910.72     62.06 o 
   5  -1   9     2928.82     2878.66     49.96 o 
   6  -1   9     2453.17     2344.01     68.87 o 
   7  -1   9      434.99      457.78     23.58 o 
   8  -1   9      919.50      935.90     34.88 o 
 -12   0   9     2153.31     2207.82     61.33 o 
 -11   0   9     2351.82     2332.32     61.66 o 
 -10   0   9     1557.24     1561.44     46.13 o 
  -9   0   9     1397.70     1368.55     49.04 o 
  -8   0   9       72.62       87.57     20.43 o 
  -7   0   9      361.27      357.63     14.03 o 
  -6   0   9      718.40      672.97     18.84 o 
  -5   0   9       15.39        0.54      6.01 o 
  -4   0   9      127.89      128.38      8.72 o 
  -3   0   9      574.76      560.69     15.78 o 
  -2   0   9     3639.06     3695.81     57.32 o 
  -1   0   9      536.63      527.77     15.49 o 
   0   0   9     1979.90     2008.51     35.96 o 
   1   0   9     1486.56     1466.50     29.29 o 
   2   0   9     3434.81     3311.98     55.96 o 
   3   0   9     1358.95     1297.66     52.07 o 
   4   0   9     2952.95     2936.73     50.15 o 
   5   0   9      961.52      959.88     24.23 o 
   6   0   9     1185.11     1184.70     36.82 o 
   7   0   9     1977.20     2070.36     54.06 o 
   8   0   9      146.24      180.82     21.19 o 
 -12   1   9     2096.11     2171.61     60.22 o 
 -11   1   9     1774.10     1813.03     52.19 o 
 -10   1   9     2168.10     2218.47     57.63 o 
  -9   1   9     4469.71     4373.87     92.78 o 
  -8   1   9     1073.07     1056.23     25.42 o 
  -7   1   9     4194.17     4151.42     66.66 o 
  -6   1   9     2537.22     2453.96     43.47 o 
  -5   1   9     3926.61     3870.82     74.74 o 
  -4   1   9     2122.44     2036.71     36.83 o 
  -3   1   9      237.66      220.52     12.75 o 
  -2   1   9      182.96      182.68     10.36 o 
  -1   1   9       60.27       85.72     23.10 o 
   0   1   9       33.38       28.18      6.66 o 
   1   1   9        7.50        1.54      5.89 o 
   2   1   9       38.36       36.31      7.47 o 
   3   1   9      274.96      257.64     11.84 o 
   4   1   9     1206.80     1151.39     26.62 o 
   5   1   9      371.63      345.73     14.62 o 
   6   1   9      841.69      847.18     23.48 o 
   7   1   9      590.78      620.01     27.75 o 
   8   1   9      588.34      620.91     28.93 o 
 -12   2   9     1082.24     1099.03     47.85 o 
 -11   2   9     1643.28     1682.82     49.16 o 
 -10   2   9      676.57      681.83     28.27 o 
  -9   2   9     3803.69     3691.20     80.77 o 
  -8   2   9     5120.48     5065.24    190.47 o 
  -7   2   9     4662.55     4596.33     71.99 o 
  -6   2   9     4150.72     3903.93    117.42 o 
  -5   2   9     4110.80     4085.72     64.17 o 
  -4   2   9     3051.05     2946.48     44.76 o 
  -3   2   9     5107.07     4942.34     73.76 o 
  -2   2   9     5128.71     5098.48     75.70 o 
  -1   2   9      746.62      719.20     19.25 o 
   0   2   9      703.07      717.14     31.66 o 
   1   2   9       91.17       88.41     24.99 o 
   2   2   9     1077.86     1081.30     24.83 o 
   3   2   9      260.01      246.68     11.95 o 
   4   2   9        6.57       -0.66      7.53 o 
   5   2   9        8.35       11.93      8.66 o 
   6   2   9       90.94       76.69     17.70 o 
   7   2   9        2.45       17.39     14.30 o 
 -12   3   9        1.08        9.50     13.33 o 
 -11   3   9       58.09       59.69     15.22 o 
 -10   3   9      126.68      112.51     16.17 o 
  -9   3   9      774.29      786.77     29.11 o 
  -8   3   9     1477.63     1501.07     41.48 o 
  -7   3   9     4147.13     4031.84     64.31 o 
  -6   3   9      840.44      894.23     27.02 o 
  -5   3   9     4341.88     4350.80     57.46 o 
  -4   3   9     3289.65     3299.71     45.90 o 
  -3   3   9     6339.63     6296.85     91.35 o 
  -2   3   9     2145.83     2069.48     37.93 o 
  -1   3   9     3017.82     2951.28     49.35 o 
   0   3   9     3419.43     3503.32     56.66 o 
   1   3   9     2535.39     2503.56     44.44 o 
   2   3   9     2331.66     2385.75     43.16 o 
   3   3   9     2031.37     1934.27     37.84 o 
   4   3   9      582.75      569.43     18.73 o 
   5   3   9      820.03      795.49     23.04 o 
   6   3   9      526.39      502.21     18.96 o 
   7   3   9      212.60      226.06     40.55 o 
 -12   4   9      648.06      623.96     29.20 o 
 -11   4   9       85.58       70.02     15.22 o 
 -10   4   9       66.80       38.42     13.35 o 
  -9   4   9       18.55        2.63     11.02 o 
  -8   4   9       39.28       26.03     10.91 o 
  -7   4   9       19.74       15.96      6.95 o 
  -6   4   9      174.83      154.19     11.34 o 
  -5   4   9      849.40      811.66     17.56 o 
  -4   4   9      393.14      373.99     14.10 o 
  -3   4   9      569.37      600.46     23.74 o 
  -2   4   9     2749.84     2797.67     56.16 o 
  -1   4   9       26.84       14.16      9.97 o 
   0   4   9     2988.66     3031.63     60.56 o 
   1   4   9     3165.29     3144.83     62.48 o 
   2   4   9     5210.38     5047.37     77.64 o 
   3   4   9     2750.56     2723.34     48.80 o 
   4   4   9     1596.26     1618.82     34.90 o 
   5   4   9     1672.69     1767.76     37.69 o 
   6   4   9     2479.21     2402.79     55.52 o 
 -12   5   9     1345.05     1334.54     43.40 o 
 -11   5   9     2159.56     2209.01     57.73 o 
 -10   5   9     1117.98     1135.93     36.82 o 
  -9   5   9     2175.51     2206.20     54.57 o 
  -8   5   9     1006.09     1090.47     52.17 o 
  -7   5   9     1019.42      990.42     23.57 o 
  -6   5   9      390.53      374.51     25.36 o 
  -5   5   9        3.23        2.55      5.91 o 
  -4   5   9       40.54       31.52      9.67 o 
  -3   5   9      339.88      331.26     20.06 o 
  -2   5   9       62.97       80.91     11.73 o 
  -1   5   9      709.73      712.84     20.05 o 
   0   5   9      939.37      925.27     23.61 o 
   1   5   9      450.33      467.97     16.98 o 
   2   5   9     1889.94     1871.65     44.73 o 
   3   5   9     2115.33     2136.57     49.80 o 
   4   5   9     1164.53     1212.03     35.16 o 
   5   5   9      996.15      988.50     32.34 o 
   6   5   9      865.38      888.35     31.59 o 
 -11   6   9     1914.32     1928.60     52.58 o 
 -10   6   9     1428.43     1493.10     43.55 o 
  -9   6   9     1834.16     1921.66     49.76 o 
  -8   6   9     1606.72     1502.09    187.94 o 
  -7   6   9     2478.74     2411.36    130.59 o 
  -6   6   9     1144.34     1139.29     22.45 o 
  -5   6   9      786.63      796.50     25.31 o 
  -4   6   9     1694.76     1761.47     41.91 o 
  -3   6   9     1147.41     1130.98     31.70 o 
  -2   6   9     1245.07     1287.73     34.76 o 
  -1   6   9      573.56      571.69     21.66 o 
   0   6   9        6.09       19.97     11.61 o 
   1   6   9       62.57       55.30     11.70 o 
   2   6   9       33.60       22.86     15.24 o 
   3   6   9       81.83       62.76     14.77 o 
   4   6   9       44.97       31.25     12.63 o 
   5   6   9       75.44       77.58     15.54 o 
 -11   7   9     1164.54     1179.85     54.25 o 
 -10   7   9      623.35      574.35     35.61 o 
  -9   7   9     2140.25     2186.58     75.81 o 
  -8   7   9     2493.02     2458.96     80.93 o 
  -7   7   9     3239.96     3147.77     94.39 o 
  -6   7   9     2979.89     3045.16     51.50 o 
  -5   7   9     2720.82     2721.28     57.82 o 
  -4   7   9     1701.76     1658.65     41.31 o 
  -3   7   9     4534.92     4569.52     86.91 o 
  -2   7   9     1755.76     1788.38     44.16 o 
  -1   7   9     1814.68     1822.56     45.07 o 
   0   7   9      885.90      863.03     28.71 o 
   1   7   9      416.05      418.04     20.33 o 
   2   7   9      584.94      579.13     24.30 o 
   3   7   9      667.48      673.30     26.90 o 
   4   7   9      747.50      729.86     29.04 o 
 -11   8   9        2.08       -0.18     20.25 o 
 -10   8   9       46.31       16.85     18.82 o 
  -9   8   9      139.44      103.91     22.81 o 
  -8   8   9      542.96      512.30     31.80 o 
  -7   8   9     1627.06     1669.82     61.40 o 
  -6   8   9     1424.44     1468.02     38.89 o 
  -5   8   9      947.85      974.61     30.50 o 
  -4   8   9     2381.70     2482.56     55.72 o 
  -3   8   9     3257.70     3434.07     71.14 o 
  -2   8   9     2394.57     2475.75     56.44 o 
  -1   8   9     1820.04     1899.09     47.75 o 
   0   8   9     1372.12     1368.87     39.23 o 
   1   8   9     1920.70     1948.27     49.83 o 
   2   8   9     2205.49     2247.52     55.59 o 
   3   8   9      985.44     1093.86     39.30 o 
 -10   9   9      451.93      434.83     33.59 o 
  -9   9   9       30.43       19.06     19.06 o 
  -8   9   9      249.49      233.97     25.84 o 
  -6   9   9       27.43       12.94     11.80 o 
  -5   9   9      446.91      462.04     21.76 o 
  -4   9   9      174.24      184.95     16.81 o 
  -3   9   9      172.64      179.65     16.07 o 
  -2   9   9      328.75      322.39     19.43 o 
  -1   9   9      555.74      589.67     25.72 o 
   0   9   9     1053.67     1037.57     35.28 o 
   1   9   9     1052.00     1095.71     36.89 o 
   2   9   9     1222.94     1284.20     40.96 o 
  -9  10   9     1277.48     1227.66     56.51 o 
  -8  10   9     1049.89     1134.35     52.52 o 
  -6  10   9      664.55      671.83     41.68 o 
  -5  10   9      764.14      776.19     29.17 o 
  -4  10   9      238.37      259.28     20.54 o 
  -3  10   9       73.87       70.41     15.33 o 
  -2  10   9       47.88       37.82     18.67 o 
  -1  10   9       65.63       84.24     16.21 o 
   0  10   9       74.86       74.75     16.57 o 
  -6  11   9     1018.26     1067.48     54.43 o 
  -5  11   9     1754.27     1819.32     48.95 o 
  -4  11   9     1392.81     1491.49     48.50 o 
  -3  11   9     1468.28     1507.10     74.20 o 
  -2  11   9      339.78      347.28     22.55 o 
  -2 -10  10       70.22       63.96     20.54 o 
  -1 -10  10       45.52       64.13     20.43 o 
   0 -10  10      169.79      205.62     29.54 o 
   1 -10  10        9.15       -4.88     17.92 o 
   3 -10  10      374.69      373.67     30.73 o 
  -4  -9  10     2048.99     2035.98     77.06 o 
  -3  -9  10     1011.65     1075.87     52.28 o 
  -2  -9  10     2318.12     2235.41     79.97 o 
  -1  -9  10     1572.00     1665.95     63.96 o 
   0  -9  10      816.32      753.77     39.66 o 
   1  -9  10      192.17      128.33     23.11 o 
   2  -9  10      102.80      104.57     18.94 o 
   3  -9  10      106.06       84.76     28.08 o 
   4  -9  10      262.31      308.94     30.49 o 
   5  -9  10        2.34       21.50     23.28 o 
  -6  -8  10     2133.95     2234.42     60.70 o 
  -5  -8  10     1223.86     1160.58     40.19 o 
  -4  -8  10     1475.20     1446.55     43.85 o 
  -3  -8  10     1535.28     1507.80     43.95 o 
  -2  -8  10     2004.51     1974.50     51.48 o 
  -1  -8  10     1076.02     1117.30     35.88 o 
   0  -8  10     1915.20     1951.89     50.08 o 
   1  -8  10     2332.71     2321.02     56.04 o 
   2  -8  10     1871.09     1871.98     48.61 o 
   3  -8  10     1207.74     1186.91     44.87 o 
   4  -8  10      706.85      738.95     28.74 o 
   6  -8  10      398.95      380.70     36.62 o 
  -7  -7  10       56.44       34.08     14.01 o 
  -6  -7  10      633.61      655.97     24.24 o 
  -5  -7  10      112.19      133.45     44.63 o 
  -4  -7  10     1133.00     1102.13     30.36 o 
  -3  -7  10      687.24      704.48     30.55 o 
  -2  -7  10     2000.05     1877.97     48.60 o 
  -1  -7  10      243.59      266.34     17.82 o 
   0  -7  10     2098.57     2088.24     52.02 o 
   1  -7  10     1822.71     1795.91     46.84 o 
   2  -7  10     1539.74     1551.73     42.38 o 
   3  -7  10     1875.40     1845.01     47.90 o 
   4  -7  10      211.28      229.29     35.88 o 
   5  -7  10     1173.65     1275.60     61.40 o 
   6  -7  10     1672.86     1705.85     47.77 o 
   7  -7  10     1543.78     1571.00     56.81 o 
  -8  -6  10     1272.99     1325.88     35.80 o 
  -7  -6  10      728.43      743.96     29.31 o 
  -6  -6  10      182.45      183.56     31.69 o 
  -5  -6  10        5.90       15.99     16.60 o 
  -4  -6  10       13.11        1.35      9.19 o 
  -3  -6  10        0.69       -8.68      8.68 o 
  -2  -6  10      292.99      282.45     22.78 o 
  -1  -6  10      154.00      178.96     19.98 o 
   0  -6  10      308.25      314.59     18.22 o 
   1  -6  10      592.39      526.18     31.29 o 
   2  -6  10      298.18      286.85     17.40 o 
   3  -6  10     2069.41     2034.48     50.34 o 
   4  -6  10       85.37       72.05     13.84 o 
   5  -6  10     2043.46     2178.58     54.12 o 
   6  -6  10     1553.51     1589.36     45.60 o 
   7  -6  10      607.46      633.48     28.93 o 
  -9  -5  10     2154.55     2212.53     48.53 o 
  -8  -5  10     1809.48     1863.86     42.86 o 
  -7  -5  10      879.69      929.17     27.52 o 
  -6  -5  10     1688.67     1693.20     38.43 o 
  -5  -5  10     1818.19     1825.30     39.63 o 
  -4  -5  10     2332.95     2369.92     46.73 o 
  -3  -5  10      725.89      738.59     30.76 o 
  -2  -5  10      671.59      661.74     20.95 o 
  -1  -5  10      494.93      496.74     21.63 o 
   0  -5  10       45.20       42.02     11.21 o 
   1  -5  10       20.91       15.98      9.07 o 
   2  -5  10       41.28       25.89     15.10 o 
   3  -5  10       24.45       20.36     10.30 o 
   4  -5  10       22.62       22.56      9.30 o 
   5  -5  10      349.87      300.73     19.02 o 
   6  -5  10      244.28      236.07     18.11 o 
   7  -5  10      591.21      632.86     28.69 o 
  -9  -4  10     2052.01     2033.97     57.96 o 
  -8  -4  10     1880.30     1909.94     42.14 o 
  -7  -4  10     2954.11     2850.55     54.30 o 
  -6  -4  10     2916.90     2901.20     54.13 o 
  -5  -4  10     1374.93     1410.05     32.87 o 
  -4  -4  10     3857.89     3750.02     63.96 o 
  -3  -4  10     2746.10     2698.54     49.47 o 
  -2  -4  10     1705.40     1610.76     42.01 o 
  -1  -4  10     2264.52     2272.13     53.06 o 
   0  -4  10     2505.67     2507.38     56.91 o 
   1  -4  10     2365.92     2383.70     54.82 o 
   2  -4  10      593.07      562.85     23.08 o 
   3  -4  10      205.98      184.12     12.81 o 
   4  -4  10      295.51      302.46     13.82 o 
   5  -4  10       26.51       11.92      8.83 o 
   6  -4  10        1.16       16.65     13.10 o 
   7  -4  10       89.44       97.74     22.81 o 
 -10  -3  10       28.90       35.37     16.68 o 
  -9  -3  10      119.16      248.32     38.11 o 
  -8  -3  10      734.08      737.00     23.64 o 
  -7  -3  10       92.86       77.24     11.33 o 
  -6  -3  10     2324.40     2251.39     44.30 o 
  -5  -3  10      102.61       77.86     10.49 o 
  -4  -3  10     1346.05     1251.16     93.28 o 
  -3  -3  10     2616.73     2612.49     64.65 o 
  -2  -3  10     4041.91     4003.62     80.89 o 
  -1  -3  10     3673.59     3787.22     77.18 o 
   0  -3  10     2618.50     2640.76     58.78 o 
   1  -3  10     2272.16     2277.49     52.65 o 
   2  -3  10     3386.65     3231.64     54.80 o 
   3  -3  10     1139.07     1122.65     25.98 o 
   4  -3  10     1339.71     1346.29     29.76 o 
   5  -3  10      932.84      923.89     24.47 o 
   6  -3  10     1157.13     1141.31     37.01 o 
   7  -3  10     1527.28     1455.18     44.19 o 
   8  -3  10      239.83      264.52     27.57 o 
 -10  -2  10      552.75      584.23     28.79 o 
  -9  -2  10       79.66       69.61     18.16 o 
  -8  -2  10      157.80      174.34     13.52 o 
  -7  -2  10       59.04       54.35     10.19 o 
  -6  -2  10        5.10        1.07      8.07 o 
  -5  -2  10      174.84      158.65     17.18 o 
  -4  -2  10      353.08      349.37     14.07 o 
  -3  -2  10      605.99      598.86     23.31 o 
  -2  -2  10      155.20      135.04     12.33 o 
  -1  -2  10     1445.94     1381.65     37.11 o 
   0  -2  10      721.26      678.51     24.60 o 
   1  -2  10     1331.48     1242.33     26.77 o 
   2  -2  10     4054.73     3989.29     63.19 o 
   3  -2  10     2216.89     2208.16     40.81 o 
   4  -2  10     1963.83     1867.79     36.92 o 
   5  -2  10     2344.25     2337.85     44.11 o 
   6  -2  10     2180.75     2164.33     55.24 o 
   7  -2  10     1526.23     1615.01     47.46 o 
   8  -2  10     1464.17     1567.21     62.41 o 
 -11  -1  10     2005.25     2101.88     59.51 o 
 -10  -1  10     1785.75     1841.02     65.95 o 
  -9  -1  10     1141.06     1181.93     39.51 o 
  -8  -1  10      628.87      608.54     20.27 o 
  -7  -1  10     1547.10     1509.43     33.20 o 
  -6  -1  10     2308.04     2295.48     43.47 o 
  -5  -1  10     1700.42     1641.13     33.71 o 
  -4  -1  10       97.98       87.39      9.43 o 
  -3  -1  10       60.53       58.89     10.15 o 
  -2  -1  10      482.11      484.65     20.61 o 
  -1  -1  10        2.31       -6.35      7.42 o 
   0  -1  10       99.49      109.54     16.16 o 
   1  -1  10      700.99      672.76     18.79 o 
   2  -1  10      100.81       93.97     11.27 o 
   3  -1  10      450.03      436.64     15.65 o 
   4  -1  10      857.71      850.99     22.80 o 
   5  -1  10     1093.17     1099.42     27.14 o 
   6  -1  10      829.13      878.65     32.62 o 
   7  -1  10     2532.17     2632.60     88.16 o 
 -11   0  10     1676.91     1642.80     50.69 o 
 -10   0  10     2137.97     2102.65     76.40 o 
  -9   0  10     1650.06     1637.13     77.71 o 
  -8   0  10     3122.62     3033.70     54.14 o 
  -7   0  10     1875.33     1827.48     38.65 o 
  -6   0  10     1058.28     1054.43     25.45 o 
  -5   0  10     1687.32     1723.19     34.53 o 
  -4   0  10     1568.00     1520.33     39.65 o 
  -3   0  10      783.02      753.33     25.76 o 
  -2   0  10     1000.46      943.52     29.43 o 
  -1   0  10      788.25      781.84     20.21 o 
   0   0  10     1456.94     1424.70     32.08 o 
   1   0  10     2419.30     2372.34     42.42 o 
   2   0  10      378.18      342.65     13.84 o 
   3   0  10      382.37      342.17     14.16 o 
   4   0  10        4.41       -2.07      8.01 o 
   5   0  10       30.50       30.70      9.43 o 
   6   0  10      222.27      217.10     19.43 o 
   7   0  10      130.27      146.42     20.56 o 
 -11   1  10      279.37      286.30     25.84 o 
 -10   1  10      535.41      518.39     25.80 o 
  -9   1  10     1263.89     1330.55     41.44 o 
  -8   1  10      567.23      568.85     20.77 o 
  -7   1  10     5062.12     5135.41     80.54 o 
  -6   1  10     3413.71     3337.58    164.00 o 
  -5   1  10     2488.98     2477.60     44.28 o 
  -4   1  10     2269.94     2227.52     51.71 o 
  -3   1  10     3320.98     3222.90     67.56 o 
  -2   1  10     5435.35     5437.06     81.10 o 
  -1   1  10     2607.65     2562.23     44.76 o 
   0   1  10     2210.09     2211.11     43.77 o 
   1   1  10     1146.58     1149.02     30.72 o 
   2   1  10     2989.48     2896.97     49.87 o 
   3   1  10      781.95      741.91     21.10 o 
   4   1  10      684.35      652.67     20.14 o 
   5   1  10      592.03      586.65     19.72 o 
   6   1  10      890.43      858.24     24.80 o 
   7   1  10      101.25      108.92     18.33 o 
 -11   2  10        9.01       13.99     14.63 o 
 -10   2  10        3.97       -2.06     12.71 o 
  -9   2  10       26.30       18.52     12.36 o 
  -8   2  10      337.73      302.40     18.26 o 
  -7   2  10      643.53      615.53     18.53 o 
  -6   2  10     1258.95     1229.08     27.45 o 
  -5   2  10      909.18      933.92     29.11 o 
  -4   2  10      651.55      658.44     23.96 o 
  -3   2  10      645.99      621.28     18.59 o 
  -2   2  10     2733.18     2724.75     47.38 o 
  -1   2  10     3997.33     3976.59     70.78 o 
   0   2  10     3653.90     3612.74     58.94 o 
   1   2  10     2756.91     2714.53     47.91 o 
   2   2  10     3946.62     3950.01     63.82 o 
   3   2  10     2913.88     2795.60     49.77 o 
   4   2  10     2266.25     2269.91     43.69 o 
   5   2  10     1374.88     1368.29     31.96 o 
   6   2  10      739.25      731.69     23.34 o 
 -11   3  10      493.83      471.13     25.54 o 
 -10   3  10      555.02      562.49     26.25 o 
  -9   3  10      539.03      577.17     25.39 o 
  -8   3  10      347.32      344.04     19.58 o 
  -7   3  10      630.27      624.61     18.66 o 
  -6   3  10      598.01      580.26     17.45 o 
  -5   3  10       64.39       62.60     17.81 o 
  -4   3  10        1.55       -6.83      6.83 o 
  -3   3  10      304.52      329.63     14.30 o 
  -2   3  10     1189.40     1228.57     27.90 o 
  -1   3  10      711.81      662.22     19.55 o 
   0   3  10      626.75      636.88     19.14 o 
   1   3  10      952.71      988.93     31.38 o 
   2   3  10     2000.41     2001.18     45.96 o 
   3   3  10     2396.57     2435.47     45.84 o 
   4   3  10     1110.53     1118.43     28.36 o 
   5   3  10     1100.41     1064.31     28.19 o 
   6   3  10     1443.00     1479.67     35.33 o 
 -11   4  10     2058.36     2200.52     58.84 o 
 -10   4  10     1746.22     1757.73     49.48 o 
  -9   4  10     1792.72     1864.22     50.21 o 
  -8   4  10     2460.72     2560.85     60.71 o 
  -7   4  10     2559.25     2569.36     57.00 o 
  -6   4  10     1811.64     1821.97    100.73 o 
  -5   4  10     1457.22     1426.66     30.64 o 
  -4   4  10     1548.15     1492.74     31.86 o 
  -3   4  10      872.57      846.97     22.62 o 
  -2   4  10      239.36      220.42     12.08 o 
  -1   4  10      519.80      503.48     17.20 o 
   0   4  10       36.57       16.08      8.12 o 
   1   4  10        3.25        3.26      8.17 o 
   2   4  10      119.77      114.54     15.54 o 
   3   4  10      655.16      658.89     21.10 o 
   4   4  10      518.16      478.59     18.60 o 
   5   4  10      320.33      284.03     18.37 o 
 -11   5  10     1198.46     1284.85     41.77 o 
 -10   5  10      932.56      964.65     34.24 o 
  -9   5  10     1463.84     1525.06     49.22 o 
  -8   5  10     1308.88     1414.75     40.54 o 
  -7   5  10     4521.01     4505.24    160.01 o 
  -6   5  10     2148.42     2192.20     41.24 o 
  -5   5  10      970.90      929.79     40.12 o 
  -4   5  10     2263.79     2299.55     50.70 o 
  -3   5  10     3388.02     3429.75     57.68 o 
  -2   5  10     5838.12     5913.23     93.91 o 
  -1   5  10      672.74      671.29     20.68 o 
   0   5  10      667.95      663.71     24.38 o 
   1   5  10     1628.12     1553.52     40.23 o 
   2   5  10     1290.06     1324.04     42.28 o 
   3   5  10      920.25      929.33     42.01 o 
   4   5  10      649.55      597.23     25.11 o 
   5   5  10       90.11       65.69     14.89 o 
 -11   6  10      117.63       95.36     17.92 o 
 -10   6  10      504.04      523.98     28.97 o 
  -9   6  10     1150.65     1183.28     37.23 o 
  -8   6  10      914.45      953.87     38.02 o 
  -6   6  10     2000.38     1939.37     45.37 o 
  -5   6  10     1695.97     1716.62     42.09 o 
  -4   6  10     1694.49     1756.40     43.18 o 
  -3   6  10     1821.32     1863.10     45.17 o 
  -2   6  10     4198.83     4308.16     83.75 o 
  -1   6  10     3675.87     3581.88     72.73 o 
   0   6  10     2090.23     2187.03     51.58 o 
   1   6  10     2871.94     2911.33     63.63 o 
   2   6  10     2138.79     2142.37     51.88 o 
   3   6  10     2393.86     2413.54     57.09 o 
   4   6  10      635.40      656.51     26.87 o 
 -10   7  10       16.08       -1.43     19.00 o 
  -9   7  10       50.13       38.41     19.23 o 
  -8   7  10       47.31       11.20     17.63 o 
  -7   7  10        1.97        2.62     20.19 o 
  -6   7  10      219.81      231.29     30.10 o 
  -5   7  10      207.07      211.31     15.20 o 
  -4   7  10      479.84      474.55     21.14 o 
  -3   7  10     1132.81     1162.46     34.58 o 
  -2   7  10      434.36      457.79     31.26 o 
  -1   7  10     1491.28     1475.29     40.67 o 
   0   7  10      603.21      655.72     25.94 o 
   1   7  10     1926.60     1966.53     50.13 o 
   2   7  10     2231.57     2277.01     55.87 o 
   3   7  10     1365.98     1409.36     42.08 o 
 -10   8  10     1463.39     1446.39     61.45 o 
  -9   8  10      202.25      217.83     26.50 o 
  -7   8  10      704.50      718.16     41.92 o 
  -6   8  10      344.09      340.04     18.90 o 
  -5   8  10      187.28      200.43     33.62 o 
  -4   8  10      459.46      493.18     22.57 o 
  -3   8  10       75.99       87.74     14.53 o 
  -2   8  10        1.16       17.17     38.89 o 
  -1   8  10       37.58       44.86     12.83 o 
   0   8  10      124.10      120.65     16.81 o 
   1   8  10      188.42      195.58     20.48 o 
   2   8  10      836.47      821.05     31.60 o 
  -7   9  10     2565.92     2584.37     89.56 o 
  -6   9  10     2688.40     2865.88     70.74 o 
  -5   9  10     2231.08     2337.12     81.79 o 
  -4   9  10      961.04     1034.92     34.44 o 
  -3   9  10     1675.80     1715.09     46.50 o 
  -2   9  10      865.34      882.36     32.22 o 
  -1   9  10        6.25        0.22     12.12 o 
   0   9  10      151.93      152.93     19.31 o 
  -6  10  10     1971.96     2137.22     80.69 o 
  -5  10  10     1229.26     1334.64     40.77 o 
  -4  10  10     1259.14     1371.96     41.55 o 
  -3  10  10     1835.29     1962.55     71.94 o 
  -2  10  10     1814.83     1947.73     52.40 o 
  -3  -9  11      285.50      281.01     29.48 o 
  -2  -9  11      764.33      723.82     41.80 o 
  -1  -9  11      688.53      699.46     40.43 o 
   0  -9  11      998.45     1035.38     49.19 o 
   1  -9  11     1676.74     1656.30     63.72 o 
   2  -9  11     1041.71     1071.05     36.66 o 
   3  -9  11     1907.36     1934.72     52.32 o 
  -5  -8  11        6.47      -17.09     17.09 o 
  -4  -8  11        0.53       -9.35     13.15 o 
  -3  -8  11      232.06      240.55     20.84 o 
  -2  -8  11        8.88        9.30     12.85 o 
  -1  -8  11       13.77       10.18     16.02 o 
   0  -8  11       84.76       83.46     15.08 o 
   1  -8  11     1389.42     1350.47     40.96 o 
   2  -8  11     1050.47     1063.63     35.91 o 
   3  -8  11     1351.80     1351.08     46.06 o 
   4  -8  11     1583.19     1605.86     72.11 o 
  -6  -7  11      671.98      645.16     25.19 o 
  -5  -7  11      921.43      907.31     28.67 o 
  -4  -7  11      481.29      488.77     20.50 o 
  -3  -7  11      342.39      332.79     20.74 o 
  -2  -7  11      100.90      101.50     24.39 o 
  -1  -7  11      273.72      262.19     18.06 o 
   0  -7  11       62.59       66.91     13.52 o 
   1  -7  11       30.42       24.71     12.63 o 
   2  -7  11      314.88      288.13     19.32 o 
   3  -7  11      276.48      245.19     24.53 o 
   4  -7  11       33.28       39.02     13.28 o 
  -7  -6  11      932.93      948.87     38.57 o 
  -6  -6  11     1400.41     1438.69     36.67 o 
  -5  -6  11      697.76      700.15     24.45 o 
  -4  -6  11     1340.94     1377.54     34.53 o 
  -3  -6  11     1181.39     1172.17     37.42 o 
  -2  -6  11     1966.54     1983.67     51.79 o 
  -1  -6  11     2283.17     2178.98     54.29 o 
   0  -6  11     1832.85     1779.05     47.20 o 
   1  -6  11       75.22       48.07     12.26 o 
   2  -6  11      585.76      577.79     25.08 o 
   3  -6  11      163.03      165.29     53.42 o 
   4  -6  11      860.70      839.72     31.40 o 
   5  -6  11       18.73        5.30     24.53 o 
   6  -6  11        3.06      -16.20     23.76 o 
  -8  -5  11     1139.98     1230.11     48.80 o 
  -7  -5  11      678.48      683.20     24.18 o 
  -6  -5  11     1379.33     1391.89     34.88 o 
  -5  -5  11     2248.55     2307.64     60.35 o 
  -4  -5  11     2740.84     2751.72     53.00 o 
  -3  -5  11     1938.94     1873.41     49.56 o 
  -2  -5  11     3459.53     3308.24     72.71 o 
  -1  -5  11     2451.14     2386.18     57.22 o 
   0  -5  11     1848.89     1808.18     46.96 o 
   1  -5  11     3285.02     3227.94     70.68 o 
   2  -5  11      385.10      393.31     20.64 o 
   3  -5  11     1740.02     1691.89     54.19 o 
   4  -5  11      907.96      980.83     42.82 o 
   5  -5  11     1252.28     1276.38     63.96 o 
   6  -5  11      337.91      345.53     22.74 o 
  -9  -4  11       89.19       87.91     33.65 o 
  -8  -4  11        4.45        7.68     11.66 o 
  -7  -4  11      127.42      137.72     24.71 o 
  -6  -4  11       78.06       61.88     11.51 o 
  -5  -4  11       34.14       27.83     10.21 o 
  -4  -4  11      748.88      728.90     28.31 o 
  -3  -4  11     1289.40     1229.45     37.24 o 
  -2  -4  11     1086.96     1007.55     39.75 o 
  -1  -4  11      954.83      922.52     30.91 o 
   0  -4  11     2844.71     2839.67     82.48 o 
   1  -4  11     2304.08     2289.53     63.24 o 
   2  -4  11     1801.95     1826.24     51.72 o 
   3  -4  11     2475.14     2366.35     92.42 o 
   4  -4  11     1687.35     1714.81     36.22 o 
   5  -4  11     1462.17     1526.39     55.14 o 
   6  -4  11     1889.16     1980.39     53.68 o 
  -9  -3  11     1758.21     1727.99     71.49 o 
  -8  -3  11     1389.06     1380.03     34.39 o 
  -7  -3  11      342.38      317.60     19.97 o 
  -6  -3  11      109.30      108.57     14.03 o 
  -5  -3  11     1026.45     1004.31     33.73 o 
  -4  -3  11      380.92      356.66     19.68 o 
  -3  -3  11       99.32       91.72     13.49 o 
  -2  -3  11      273.44      246.41     16.10 o 
  -1  -3  11      584.63      601.48     24.33 o 
   0  -3  11       49.64       47.99     12.00 o 
   1  -3  11      311.80      358.64     57.38 o 
   2  -3  11     1140.35     1103.71     34.44 o 
   3  -3  11      600.32      596.71     21.75 o 
   4  -3  11     1734.99     1771.33     36.90 o 
   5  -3  11     2400.26     2457.56     47.08 o 
   6  -3  11     1502.84     1493.68     45.21 o 
 -10  -2  11     2310.61     2445.63    111.68 o 
  -9  -2  11     2491.50     2546.29     66.81 o 
  -8  -2  11      761.22      785.95     24.89 o 
  -7  -2  11      863.65      867.84     25.08 o 
  -6  -2  11     2013.47     2002.34     41.08 o 
  -5  -2  11     3804.28     3712.35     69.68 o 
  -4  -2  11     2678.42     2579.31     60.12 o 
  -3  -2  11     1794.82     1726.55     45.64 o 
  -2  -2  11      855.34      830.29     28.97 o 
  -1  -2  11      552.52      545.51     22.70 o 
   0  -2  11      701.19      671.23     27.69 o 
   1  -2  11      164.59      128.27     14.82 o 
   2  -2  11        5.76        2.45      7.98 o 
   3  -2  11       57.90       62.99     24.92 o 
   4  -2  11      267.25      251.08     14.08 o 
   5  -2  11      652.01      636.22     21.37 o 
   6  -2  11      271.35      290.54     32.81 o 
 -10  -1  11      916.57      955.17     37.23 o 
  -9  -1  11      597.97      618.37     29.12 o 
  -8  -1  11     2636.65     2569.40     49.93 o 
  -7  -1  11      416.00      422.70     17.26 o 
  -6  -1  11     2817.40     2846.69     77.18 o 
  -5  -1  11     3630.15     3658.62     77.75 o 
  -4  -1  11     3441.46     3437.84     73.78 o 
  -3  -1  11     1970.75     1989.07     49.57 o 
  -2  -1  11     1629.56     1555.65     42.11 o 
  -1  -1  11     4008.91     4065.16     82.85 o 
   0  -1  11     3663.68     3605.69     76.17 o 
   1  -1  11     3104.91     3057.81     52.34 o 
   2  -1  11     1075.07     1043.10     25.81 o 
   3  -1  11     1366.71     1329.46     30.36 o 
   4  -1  11      497.50      495.42     18.09 o 
   5  -1  11      283.99      285.19     15.04 o 
   6  -1  11       43.32       55.01     17.03 o 
 -10   0  11        2.57        3.31     15.18 o 
  -9   0  11      151.52      140.67     33.70 o 
  -8   0  11       99.07      122.02     18.81 o 
  -7   0  11     1508.08     1481.49     33.25 o 
  -6   0  11      605.27      609.74     19.36 o 
  -5   0  11     1739.73     1704.18     45.05 o 
  -4   0  11     1935.70     1876.38     52.85 o 
  -3   0  11     3089.70     2986.56     70.92 o 
  -2   0  11     3443.36     3361.13    137.80 o 
  -1   0  11     4203.09     4027.26    160.07 o 
   0   0  11     5498.18     5498.19     83.32 o 
   1   0  11     3187.56     3092.32     53.19 o 
   2   0  11     2330.14     2293.50     43.40 o 
   3   0  11     2315.23     2289.24     43.64 o 
   4   0  11     1045.23     1050.18     27.15 o 
   5   0  11      415.21      414.31     17.58 o 
   6   0  11     1200.69     1221.73     40.99 o 
 -10   1  11      317.34      346.82     22.57 o 
  -9   1  11      844.30      822.26     31.89 o 
  -8   1  11      463.24      440.04     17.39 o 
  -7   1  11        4.99       16.57      8.46 o 
  -6   1  11        7.71        4.23      8.80 o 
  -5   1  11      111.68      123.18     20.87 o 
  -4   1  11      555.78      542.59     23.19 o 
  -3   1  11      262.42      229.80     16.12 o 
  -2   1  11     1055.90     1030.25     37.93 o 
  -1   1  11      243.55      243.56     12.53 o 
   0   1  11     1167.60     1176.26     27.75 o 
   1   1  11     1244.17     1266.99     29.26 o 
   2   1  11     1787.29     1753.51     36.77 o 
   3   1  11     1082.16     1094.66     27.56 o 
   4   1  11     2326.82     2227.11     43.99 o 
   5   1  11     1553.94     1622.64     36.86 o 
   6   1  11     1438.38     1598.72     48.42 o 
 -11   2  11     1828.43     1940.58     56.14 o 
 -10   2  11     1684.55     1804.02     52.31 o 
  -9   2  11     2045.85     2058.17     55.43 o 
  -8   2  11     1736.11     1785.97     49.47 o 
  -7   2  11     1882.14     1891.90     48.03 o 
  -6   2  11     2339.54     2201.24     52.96 o 
  -5   2  11      803.11      799.32     28.19 o 
  -4   2  11      238.32      232.97     15.78 o 
  -3   2  11      440.59      413.27     19.89 o 
  -2   2  11      129.65      148.08     39.03 o 
  -1   2  11        9.38        6.34      8.03 o 
   0   2  11       61.39       59.41     14.70 o 
   1   2  11       92.46       79.19     12.66 o 
   2   2  11      426.71      421.68     16.71 o 
   3   2  11      183.04      170.05     15.32 o 
   4   2  11      802.07      782.92     23.81 o 
   5   2  11      453.61      461.58     18.90 o 
 -11   3  11      467.19      447.90     25.32 o 
 -10   3  11     2306.07     2392.90     62.25 o 
  -9   3  11     4298.04     4431.54     95.70 o 
  -8   3  11     3705.61     3806.49     83.56 o 
  -7   3  11     3398.92     3470.61     73.76 o 
  -6   3  11     3052.03     2996.78     65.75 o 
  -5   3  11     3307.54     3299.16     70.93 o 
  -4   3  11     2051.90     2045.03     50.34 o 
  -3   3  11     2339.63     2295.40     43.76 o 
  -2   3  11      776.27      812.60     22.92 o 
  -1   3  11     2942.19     2954.94     52.48 o 
   0   3  11      283.51      293.21     14.11 o 
   1   3  11      251.41      240.07     13.37 o 
   2   3  11      451.58      440.87     17.70 o 
   3   3  11      191.92      184.96     29.90 o 
   4   3  11      129.01      152.48     19.53 o 
   5   3  11       16.42       22.71     11.75 o 
 -10   4  11      126.22      124.09     19.16 o 
  -9   4  11     1341.05     1396.80     54.55 o 
  -8   4  11     1627.43     1697.22     46.93 o 
  -7   4  11     1638.65     1707.49     44.44 o 
  -6   4  11     1368.80     1417.16     91.02 o 
  -5   4  11     1712.11     1691.59     43.87 o 
  -4   4  11     1186.92     1262.90     29.83 o 
  -3   4  11     3384.20     3452.63     66.37 o 
  -2   4  11     5518.41     5470.17     84.80 o 
  -1   4  11     2844.51     2973.94     53.15 o 
   0   4  11     2601.39     2539.92     47.86 o 
   1   4  11      742.86      764.74     23.24 o 
   2   4  11     1309.26     1327.42     32.36 o 
   3   4  11      797.86      807.53     35.13 o 
   4   4  11      959.09      981.64     32.79 o 
 -10   5  11      197.87      169.83     18.85 o 
  -9   5  11        4.20        8.39     18.49 o 
  -8   5  11       52.56       41.80     22.87 o 
  -7   5  11      674.52      625.44     24.61 o 
  -6   5  11      109.75      128.78     31.00 o 
  -5   5  11     1032.09     1008.39     44.90 o 
  -4   5  11      720.45      751.16     47.02 o 
  -3   5  11     1445.44     1444.29     38.80 o 
  -2   5  11     3177.00     3307.53     68.55 o 
  -1   5  11     2297.32     2316.51    114.60 o 
   0   5  11     3277.19     3218.68     67.65 o 
   1   5  11      860.53      839.04     32.07 o 
   2   5  11     1859.78     1856.31     47.34 o 
   3   5  11     2705.56     2641.61     61.15 o 
 -10   6  11      561.66      591.92     37.10 o 
  -6   6  11      880.27      893.36     38.83 o 
  -5   6  11       73.13      108.08     14.96 o 
  -4   6  11        3.96       14.57     10.88 o 
  -3   6  11        7.45       12.45     10.51 o 
  -2   6  11     1324.72     1313.63     37.65 o 
  -1   6  11       11.05       -3.47     11.01 o 
   0   6  11      919.32      869.37     35.49 o 
   1   6  11      181.32      199.51     41.98 o 
   2   6  11     1323.40     1287.90     39.44 o 
   3   6  11     1274.79     1241.12     39.45 o 
  -6   7  11     2141.61     2200.56     52.58 o 
  -5   7  11      924.45     1019.58     32.61 o 
  -4   7  11      690.53      715.98     27.42 o 
  -3   7  11       14.81       16.15     11.81 o 
  -2   7  11      440.43      455.56     30.88 o 
  -1   7  11      264.03      276.01     39.63 o 
   0   7  11       29.49       31.38     12.92 o 
   1   7  11      132.26      100.88     16.72 o 
  -7   8  11     2563.71     2619.68     89.44 o 
  -6   8  11     1675.14     1803.30     46.84 o 
  -5   8  11     1491.06     1583.12     44.19 o 
  -4   8  11     1803.99     2026.44     51.54 o 
  -3   8  11     1617.29     1641.89     47.37 o 
  -2   8  11     1358.05     1402.97     41.65 o 
  -1   8  11     1197.67     1186.54     38.24 o 
   0   8  11      164.06      177.23     20.59 o 
  -7   9  11      985.64     1028.53     53.48 o 
  -6   9  11     2090.65     2225.36     55.23 o 
  -5   9  11      744.25      823.61     31.83 o 
  -4   9  11      882.05      947.97     33.75 o 
  -3   9  11      550.90      627.83     27.95 o 
  -2   9  11     1183.44     1229.44     40.20 o 
  -2  -8  12     1048.81     1042.86     37.51 o 
  -1  -8  12      503.49      475.81     25.66 o 
   0  -8  12      545.55      551.41     26.89 o 
   1  -8  12      331.51      297.47     21.41 o 
   2  -8  12       49.06       67.29     25.64 o 
  -4  -7  12     1887.85     1881.19     53.04 o 
  -3  -7  12     1983.77     2025.24     55.03 o 
  -2  -7  12     1335.41     1368.01     42.63 o 
  -1  -7  12     1864.86     1871.57     51.65 o 
   0  -7  12     2137.53     2103.00     55.45 o 
   1  -7  12      768.46      798.07     31.17 o 
   2  -7  12     1014.40     1028.13     36.12 o 
   3  -7  12      271.01      296.64     21.12 o 
  -6  -6  12     1004.78     1043.55     32.03 o 
  -5  -6  12     1210.91     1196.49     40.36 o 
  -4  -6  12      572.36      581.11     27.57 o 
  -3  -6  12      705.80      710.12     29.78 o 
  -2  -6  12     1409.51     1294.58     40.76 o 
  -1  -6  12     1348.25     1301.94     40.31 o 
   0  -6  12     1288.38     1374.72     41.66 o 
   1  -6  12     2989.19     2982.70     68.98 o 
   2  -6  12     1944.57     1969.84     52.36 o 
   3  -6  12      921.16      986.46     35.17 o 
   4  -6  12     1225.86     1314.95     65.27 o 
  -7  -5  12      156.22      220.77     23.37 o 
  -6  -5  12       33.07       32.96     11.98 o 
  -5  -5  12       58.24       46.94     14.01 o 
  -4  -5  12        4.43        7.13     21.68 o 
  -3  -5  12        1.13        9.43     15.04 o 
  -2  -5  12      714.47      649.25     27.69 o 
  -1  -5  12       18.44       29.33     17.06 o 
   0  -5  12      636.17      620.91     26.32 o 
   1  -5  12      279.81      268.44     18.35 o 
   2  -5  12      345.30      342.67     21.06 o 
   3  -5  12     2211.96     2170.76     55.99 o 
   4  -5  12      231.66      283.86     21.62 o 
  -7  -4  12      990.10     1038.05     31.11 o 
  -6  -4  12      757.80      751.92     31.13 o 
  -5  -4  12      888.04      929.69     35.91 o 
  -4  -4  12     2063.86     2015.90     59.55 o 
  -3  -4  12      953.84      957.50     33.78 o 
  -2  -4  12       33.76       28.95     12.34 o 
  -1  -4  12        4.60       15.39     10.69 o 
   0  -4  12      114.62      110.61     15.34 o 
   1  -4  12       22.08       11.21     11.59 o 
   2  -4  12        8.12        0.15     11.32 o 
   3  -4  12      998.58      949.71     33.91 o 
   4  -4  12       17.30       -8.80     12.43 o 
   5  -4  12      682.61      653.61     46.98 o 
  -8  -3  12     2013.32     2078.91     45.89 o 
  -7  -3  12     2191.98     2296.11     48.16 o 
  -6  -3  12     1344.11     1339.79     41.92 o 
  -5  -3  12     2578.92     2568.58     62.80 o 
  -4  -3  12     3670.95     3717.68     81.08 o 
  -3  -3  12     3075.22     3066.91     70.07 o 
  -2  -3  12     1747.41     1692.62     66.55 o 
  -1  -3  12      900.81      946.91     32.45 o 
   0  -3  12      420.36      376.24     20.68 o 
   1  -3  12      464.77      450.27     22.10 o 
   2  -3  12      402.97      381.37     21.22 o 
   3  -3  12       75.96       62.17     27.27 o 
   4  -3  12      469.54      422.86     28.05 o 
   5  -3  12        3.67      -11.93     15.72 o 
  -9  -2  12      258.15      270.57     31.35 o 
  -8  -2  12      505.37      491.97     20.32 o 
  -7  -2  12      703.26      670.69     22.83 o 
  -6  -2  12     2525.94     2534.44     62.38 o 
  -5  -2  12      706.44      719.31     28.69 o 
  -4  -2  12     3377.78     3373.13     75.10 o 
  -3  -2  12     2912.81     2827.79     66.00 o 
  -2  -2  12     1446.82     1525.56     43.32 o 
  -1  -2  12     1464.70     1428.15     40.97 o 
   0  -2  12     2029.90     1997.76     51.25 o 
   1  -2  12     2242.52     2291.48     56.62 o 
   2  -2  12     2329.58     2321.50     57.62 o 
   3  -2  12      215.18      243.50     30.70 o 
   4  -2  12     1041.12     1063.52     35.45 o 
   5  -2  12      360.01      373.89     18.00 o 
  -9  -1  12      263.00      247.95     33.62 o 
  -8  -1  12        0.19        1.34     10.70 o 
  -7  -1  12      761.80      713.21     29.23 o 
  -6  -1  12     1181.09     1172.97     37.91 o 
  -5  -1  12       18.39        6.49     11.61 o 
  -4  -1  12     1320.12     1274.96     38.67 o 
  -3  -1  12     1004.21      927.59     32.20 o 
  -2  -1  12      958.86      919.31     31.90 o 
  -1  -1  12     1708.63     1653.88     45.10 o 
   0  -1  12      729.87      702.93     30.55 o 
   1  -1  12     2359.04     2341.33    113.77 o 
   2  -1  12     1925.21     1980.51     51.94 o 
   3  -1  12     1674.09     1606.17     35.73 o 
   4  -1  12      768.23      774.93     23.86 o 
   5  -1  12      758.12      805.83     25.05 o 
  -9   0  12     1050.40     1077.83     41.92 o 
  -8   0  12     1469.36     1459.70     34.69 o 
  -7   0  12      171.92      189.53     18.87 o 
  -6   0  12       13.35       16.48     11.71 o 
  -5   0  12      840.69      806.13     30.01 o 
  -4   0  12       82.47       92.93     14.93 o 
  -3   0  12        1.05       -2.32      9.41 o 
  -2   0  12       81.13       78.07     13.13 o 
  -1   0  12      154.72      132.50     19.15 o 
   0   0  12       17.11        7.59      9.84 o 
   1   0  12      147.61      143.41     14.48 o 
   2   0  12      457.89      450.22     17.92 o 
   3   0  12     1181.60     1181.47     29.88 o 
   4   0  12      662.89      694.48     22.76 o 
   5   0  12     1074.52     1059.58     29.45 o 
 -10   1  12     1638.66     1665.27     51.40 o 
  -9   1  12     1533.38     1636.64     49.33 o 
  -8   1  12     2002.79     2086.66     54.00 o 
  -7   1  12     2248.48     2305.94     57.56 o 
  -6   1  12     1222.15     1306.06     39.55 o 
  -5   1  12     2398.50     2440.05     83.34 o 
  -4   1  12      961.64      974.21     59.91 o 
  -3   1  12     1509.22     1454.28     49.87 o 
  -2   1  12      450.03      407.50     28.55 o 
  -1   1  12      292.81      301.80     18.81 o 
   0   1  12      625.07      595.48     25.58 o 
   1   1  12        1.74       11.38     12.10 o 
   2   1  12        0.80       -2.90      9.08 o 
   3   1  12       36.09       41.74     10.88 o 
   4   1  12       33.63       26.76     11.29 o 
 -10   2  12     1253.95     1350.39     45.36 o 
  -9   2  12      541.48      542.59     26.86 o 
  -8   2  12     1726.75     1661.18     76.70 o 
  -7   2  12     2368.43     2327.49     57.16 o 
  -6   2  12     1711.21     1774.11     47.63 o 
  -5   2  12     1458.72     1511.86     42.96 o 
  -4   2  12     1409.36     1343.82     39.54 o 
  -3   2  12     1203.75     1207.42     37.45 o 
  -2   2  12     2408.92     2443.40     65.09 o 
  -1   2  12     1930.00     1949.44     50.49 o 
   0   2  12     2021.98     1989.88     41.80 o 
   1   2  12      628.47      644.63     25.32 o 
   2   2  12      268.30      260.74     15.49 o 
   3   2  12      301.67      301.83     16.32 o 
   4   2  12      469.02      434.33     19.24 o 
 -10   3  12       15.93       15.38     16.35 o 
  -9   3  12        1.53       -9.47     26.56 o 
  -8   3  12      678.91      749.72     49.49 o 
  -7   3  12      438.19      468.42     22.74 o 
  -6   3  12     1913.04     1883.13     49.32 o 
  -5   3  12      553.23      551.89     24.36 o 
  -4   3  12      814.46      802.36     29.39 o 
  -3   3  12     1194.39     1242.65     69.02 o 
  -2   3  12     2812.33     2874.57     94.92 o 
  -1   3  12     2551.27     2608.34     69.99 o 
   0   3  12      838.26      870.94     31.53 o 
   1   3  12      729.60      775.53     32.47 o 
   2   3  12     1332.85     1365.50     33.53 o 
   3   3  12      841.62      931.24     27.89 o 
  -9   4  12      676.89      681.18     48.29 o 
  -8   4  12      288.43      322.04     35.43 o 
  -7   4  12        1.03       -5.74     11.32 o 
  -6   4  12        2.78       -4.73     20.78 o 
  -5   4  12        2.32       -2.93     10.55 o 
  -4   4  12      310.80      299.85     18.76 o 
  -3   4  12      613.52      591.51     36.71 o 
  -2   4  12      427.09      463.21     18.57 o 
  -1   4  12     2231.40     2280.46     75.13 o 
   0   4  12      592.74      586.14     21.12 o 
   1   4  12      718.60      728.24     23.68 o 
   2   4  12      692.24      743.89     36.21 o 
   3   4  12     1439.37     1461.78     42.07 o 
  -9   5  12     1010.54     1141.08     61.10 o 
  -8   5  12      739.77      803.56     50.20 o 
  -7   5  12      970.11     1023.86     33.84 o 
  -6   5  12      520.43      528.45     23.98 o 
  -5   5  12      457.10      426.90     21.87 o 
  -4   5  12       35.70       58.63     12.90 o 
  -3   5  12      568.41      559.67     23.93 o 
  -2   5  12      345.32      312.97     18.77 o 
  -1   5  12       33.64       41.49     18.88 o 
   0   5  12        5.12        0.34     17.09 o 
   1   5  12        1.58       10.63     12.08 o 
   2   5  12       10.89        0.48     13.60 o 
  -6   6  12     1579.93     1588.41     57.58 o 
  -5   6  12     2015.68     2190.75     71.82 o 
  -4   6  12     1520.20     1585.83     43.61 o 
  -3   6  12     1041.44     1145.74     43.50 o 
  -2   6  12     1204.65     1196.45     41.80 o 
  -1   6  12      577.56      611.91     26.29 o 
   0   6  12      702.69      735.82     29.12 o 
   1   6  12      257.72      256.58     18.86 o 
  -6   7  12     1088.85     1122.74     47.58 o 
  -5   7  12     1353.03     1461.35     44.51 o 
  -4   7  12      958.85     1029.65     41.80 o 
  -3   7  12     1332.98     1400.83     99.69 o 
  -2   7  12     2292.02     2376.62     91.77 o 
  -1   7  12     1498.96     1581.78     57.55 o 
  -6   8  12      414.33      455.91     31.80 o 
  -5   8  12      803.30      801.34     30.89 o 
  -4   8  12      320.19      329.47     21.06 o 
  -3   8  12      343.45      393.28     23.05 o 
  -4  -6  13      466.60      456.21     40.37 o 
  -3  -6  13      111.03      149.64     20.28 o 
  -2  -6  13      217.96      234.72     25.55 o 
  -1  -6  13       31.30       44.28     14.17 o 
   0  -6  13        4.35       -8.90     13.03 o 
   1  -6  13      189.41      204.05     18.71 o 
   2  -6  13      197.34      285.18     41.03 o 
  -5  -5  13      670.81      651.10     30.56 o 
  -4  -5  13     1811.65     1843.80     52.52 o 
  -3  -5  13     1323.61     1344.18     43.00 o 
  -2  -5  13      772.42      765.87     31.62 o 
  -1  -5  13       85.70       99.42     16.37 o 
   0  -5  13      316.87      295.35     32.78 o 
   1  -5  13      413.50      366.67     22.03 o 
   2  -5  13      211.48      203.18     32.19 o 
   3  -5  13       39.17       73.90     29.83 o 
  -6  -4  13      541.04      567.27     29.18 o 
  -5  -4  13     1143.45     1185.92     73.63 o 
  -4  -4  13     1164.03     1116.95     38.67 o 
  -3  -4  13     1000.28     1028.88     36.64 o 
  -2  -4  13     1378.62     1363.14     42.11 o 
  -1  -4  13     1011.66      991.70     35.01 o 
   0  -4  13     1066.97     1075.95     63.03 o 
   1  -4  13      806.60      789.06     31.23 o 
   2  -4  13      841.63      909.13     34.22 o 
   3  -4  13     1009.74     1098.92     38.13 o 
  -7  -3  13      430.43      394.53     36.53 o 
  -6  -3  13      129.31      154.56     20.02 o 
  -5  -3  13     1600.58     1596.29     47.76 o 
  -4  -3  13      557.45      559.78     26.83 o 
  -3  -3  13      595.15      599.45     27.21 o 
  -2  -3  13      683.67      662.41     27.78 o 
  -1  -3  13      330.63      332.24     24.15 o 
   0  -3  13     1232.74     1256.87     39.59 o 
   1  -3  13     1588.64     1587.71     46.19 o 
   2  -3  13      901.13      899.58     33.65 o 
   3  -3  13     1827.03     1788.94     51.16 o 
  -7  -2  13      313.45      273.50     22.20 o 
  -6  -2  13      106.80       84.50     25.61 o 
  -5  -2  13       47.06       34.49     13.25 o 
  -4  -2  13       78.12       69.05     15.01 o 
  -3  -2  13       34.79       45.35     13.46 o 
  -2  -2  13      287.11      269.16     18.41 o 
  -1  -2  13      101.14      113.36     15.88 o 
   0  -2  13      542.22      523.77     32.63 o 
   1  -2  13      892.89      908.35     36.77 o 
   2  -2  13      871.11      834.02     31.76 o 
   3  -2  13     1315.70     1401.72     50.97 o 
  -8  -1  13     1612.43     1668.07     49.55 o 
  -7  -1  13      712.30      729.97     30.87 o 
  -6  -1  13      537.14      557.53     57.29 o 
  -5  -1  13      801.43      764.91     31.13 o 
  -4  -1  13     1446.10     1405.68     42.90 o 
  -3  -1  13      155.40      174.75     19.53 o 
  -2  -1  13      288.18      263.13     18.82 o 
  -1  -1  13        4.46       10.87     20.13 o 
   0  -1  13      194.75      168.75     18.98 o 
   1  -1  13      110.23       87.51     19.80 o 
   2  -1  13        2.83       -3.45     12.07 o 
   3  -1  13      209.99      188.64     21.17 o 
  -8   0  13      779.82      859.84     33.77 o 
  -7   0  13      983.33     1052.62     37.19 o 
  -6   0  13     2087.32     2103.86     56.04 o 
  -5   0  13     1577.63     1576.77     56.72 o 
  -4   0  13     2403.64     2445.86     60.99 o 
  -3   0  13     3077.02     3086.23     81.40 o 
  -2   0  13     1936.14     1852.83     50.09 o 
  -1   0  13     1600.21     1560.13     59.61 o 
   0   0  13      861.22      819.52     31.49 o 
   1   0  13      235.65      226.38     19.08 o 
   2   0  13      499.98      455.89     24.16 o 
   3   0  13       84.77      101.07     19.72 o 
  -8   1  13     1071.22     1078.76     37.75 o 
  -7   1  13      430.92      443.00     24.18 o 
  -6   1  13     1268.46     1325.37     41.71 o 
  -5   1  13     1426.78     1484.28     44.08 o 
  -4   1  13     1597.35     1549.57     45.33 o 
  -3   1  13      675.27      707.17     29.21 o 
  -2   1  13      803.25      793.24     30.86 o 
  -1   1  13     1713.70     1785.18     49.19 o 
   0   1  13     2212.20     2221.25     57.43 o 
   1   1  13     2187.91     2140.37     56.27 o 
   2   1  13      824.59      830.44     25.66 o 
   3   1  13     1543.72     1540.11     37.24 o 
  -8   2  13       80.29       35.19     30.97 o 
  -7   2  13        5.55       -5.27     12.56 o 
  -6   2  13      108.25      117.74     22.54 o 
  -5   2  13      132.56      130.55     18.67 o 
  -4   2  13      157.61      164.04     16.62 o 
  -3   2  13      359.06      374.94     21.84 o 
  -2   2  13      471.20      478.18     24.24 o 
  -1   2  13     1031.17     1060.87     36.18 o 
   0   2  13     1919.33     2004.21     53.87 o 
   1   2  13     1072.54     1132.72     30.38 o 
   2   2  13     1031.16     1038.01     30.64 o 
  -8   3  13      506.16      536.12     46.03 o 
  -7   3  13      465.29      474.40     36.77 o 
  -6   3  13       71.14       76.27     14.85 o 
  -5   3  13      381.27      363.30     21.31 o 
  -4   3  13      154.89      138.97     17.72 o 
  -3   3  13       55.93       36.79     13.46 o 
  -2   3  13       42.33       17.91     20.07 o 
  -1   3  13      181.40      181.26     23.94 o 
   0   3  13        3.15       -1.26     10.06 o 
   1   3  13       98.90      106.79     14.81 o 
   2   3  13       88.98       89.79     30.13 o 
  -8   4  13      863.81      832.08     55.26 o 
  -7   4  13      768.97      807.49     31.32 o 
  -6   4  13     1804.79     1822.28     57.76 o 
  -5   4  13     1508.71     1634.20     46.83 o 
  -4   4  13     1154.73     1213.25     74.08 o 
  -3   4  13     1311.98     1288.44     40.70 o 
  -2   4  13     1094.54     1118.14     48.80 o 
  -1   4  13      149.49      194.09     26.44 o 
   0   4  13      341.62      323.07     21.23 o 
   1   4  13      100.99      128.76     50.17 o 
  -7   5  13     1044.15     1112.35     37.05 o 
  -6   5  13     2131.18     2211.59     72.89 o 
  -5   5  13     2417.80     2446.69     79.20 o 
  -4   5  13     1732.56     1835.42     65.44 o 
  -3   5  13     1925.15     2036.76     70.92 o 
  -2   5  13      921.86      979.35     33.59 o 
  -1   5  13     3523.50     3497.15     94.15 o 
   0   5  13     1178.10     1259.50     39.41 o 
  -6   6  13      356.48      357.65     27.39 o 
  -5   6  13      816.66      876.44     42.64 o 
  -4   6  13      774.79      884.18     43.23 o 
  -3   6  13     1243.09     1309.31     54.43 o 
  -2   6  13     1486.17     1487.56     43.80 o 
  -3  -4  14      105.77      104.71     18.88 o 
  -2  -4  14      348.14      320.52     22.16 o 
  -1  -4  14      486.17      484.02     26.07 o 
   0  -4  14      179.39      190.99     22.81 o 
  -4  -3  14      475.38      468.37     35.22 o 
  -3  -3  14      288.72      271.79     21.91 o 
  -2  -3  14       41.66       23.44     14.37 o 
  -1  -3  14      134.76      123.35     19.27 o 
   0  -3  14      168.17      125.14     18.84 o 
   1  -3  14        0.65       -0.65     14.35 o 
  -5  -2  14      989.79     1005.09     37.63 o 
  -4  -2  14     2265.07     2380.15     62.88 o 
  -3  -2  14     1706.59     1825.42     52.45 o 
  -2  -2  14      681.76      663.29     34.33 o 
  -1  -2  14      235.36      228.08     24.92 o 
   0  -2  14      432.46      429.13     24.27 o 
   1  -2  14      449.68      456.53     25.28 o 
  -6  -1  14      952.05     1009.78     37.54 o 
  -5  -1  14     1114.57     1122.37     39.72 o 
  -4  -1  14     1777.45     1885.64     94.50 o 
  -3  -1  14     2235.69     2280.30     60.31 o 
  -2  -1  14     2131.16     2021.52     55.53 o 
  -1  -1  14     1149.73     1151.48     39.35 o 
   0  -1  14     1539.42     1591.18     47.84 o 
   1  -1  14     1371.32     1345.91     43.76 o 
  -6   0  14      665.23      634.69     52.11 o 
  -5   0  14      171.64      191.31     27.09 o 
  -4   0  14      570.30      538.57     27.11 o 
  -3   0  14      600.62      561.96     27.04 o 
  -2   0  14      717.75      710.34     30.31 o 
  -1   0  14     1103.07     1200.98     40.28 o 
   0   0  14      944.86      990.51     36.51 o 
   1   0  14     1576.48     1615.86     49.00 o 
  -6   1  14      183.42      194.40     26.80 o 
  -5   1  14      300.40      258.42     20.99 o 
  -4   1  14      121.67       95.53     27.15 o 
  -3   1  14        2.34       12.05     12.76 o 
  -2   1  14       46.06       54.13     14.50 o 
  -1   1  14      215.44      186.85     35.97 o 
   0   1  14      521.56      498.27     25.96 o 
  -6   2  14      639.20      715.82     32.84 o 
  -5   2  14     2187.27     2228.07     59.13 o 
  -4   2  14     1254.42     1251.84     41.51 o 
  -3   2  14      509.22      479.65     25.29 o 
  -2   2  14      236.02      238.12     22.33 o 
  -1   2  14       27.45       17.00     20.22 o 
   0   2  14       70.47       50.07     15.35 o 
  -6   3  14      908.41     1002.60     36.79 o 
  -5   3  14     1546.09     1602.00     48.23 o 
  -4   3  14     1550.59     1589.78     47.67 o 
  -3   3  14     1242.07     1338.07     43.46 o 
  -2   3  14     2095.36     2092.29     56.75 o 
  -1   3  14      122.49       64.31     33.82 o 
  -5   4  14     1230.15     1295.85     42.55 o 
  -4   4  14     1363.89     1396.43     44.52 o 
  -3   4  14      796.27      863.85     34.06 o 
                                                 
